# Supplementary material for: Synthesis, crystal structure and Hirshfeld surface analysis of a zinc(II) coordination polymer of 5-phenyl-1,3,4-oxa­diazole-2-thiol­ate
Source: Acta Crystallogr E Crystallogr Commun. 2022 Jul 14;78(Pt 8):794–7. doi: 10.1107/S2056989022006922 (PMC9361377; doi:10.1107/S2056989022006922)
Supplement: Supplementary file 1 [file e-78-00794-sup1.cif]

##############################################################################
#                                                                            #
# This CIF contains the data in a paper accepted for publication in          #
# Acta Crystallographica Section E. It conforms to the requirements of       #
# Notes for Authors for Acta Crystallographica Section E, and has been       #
# peer reviewed under the auspices of the IUCr Commission on Journals.       #
#                                                                            #
# Full details of the Crystallographic Information File format               #
# are given in the paper "The Crystallographic Information File (CIF):       #
# a New Standard Archive File for Crystallography" by S. R. Hall, F. H.      #
# Allen and I. D. Brown [Acta Cryst. (1991), A47, 655-685].                  #
#                                                                            #
# The current version of the core CIF dictionary is obtainable from          #
# ftp://ftp.iucr.org/pub/cif_core.dic.                                       #
#                                                                            #
# Software is freely available for graphical display of the structure(s)     #
# in this CIF. For information consult the CIF software page                 #
# http://www.iucr.org/resources/cif/software.                                #
#                                                                            #
# This file may be used for bona fide research purposes within the           #
# scientific community so long as proper attribution is given to the journal # 
# article from which it was obtained.                                        #
#                                                                            #
##############################################################################
data_I
_audit_creation_method
;
Olex2 1.5
(compiled 2022.04.07 svn.rca3783a0 for OlexSys, GUI svn.r6498)
;
_journal_date_recd_electronic     2022-06-15
_journal_date_accepted     2022-07-06
_journal_name_full     'Acta Crystallographica, Section E'
_journal_year     2022
_journal_volume     78
_journal_issue      8
_journal_page_first     0
_journal_page_last     0
_journal_paper_category     GM
_journal_paper_doi     10.1107/S2056989022006922
_journal_coeditor_code     DJ2049
_publ_contact_author_name     'Batirbay Torambetov'
_publ_contact_author_address
;
National University of Uzbekistan named after Mirzo Ulugbek, 4 University St,
Tashkent, 100174,
Uzbekistan
;
_publ_contact_author_email     torambetov_b@mail.ru
_publ_contact_author_fax     ?
_publ_contact_author_phone     '+998913042025'
_publ_section_title
;
Synthesis, crystal structure and Hirshfeld surface analysis of a zinc(II)
coordination polymer of 5-phenyl-1,3,4-oxadiazole-2-thiolate
;
loop_
    _publ_author_name
    _publ_author_footnote
    _publ_author_address
    'Pirimova, Mehribon' .
;
National University of Uzbekistan named after Mirzo Ulugbek, 4 University St,
Tashkent, 100174,
Uzbekistan
;
    'Torambetov, Batirbay' .
;
National University of Uzbekistan named after Mirzo Ulugbek, 4 University St,
Tashkent, 100174,
Uzbekistan
;
    'Kadirova, Shakhnoza' .
;
National University of Uzbekistan named after Mirzo Ulugbek, 4 University St,
Tashkent, 100174,
Uzbekistan
;
    'Ziyaev, Abdukhakim' .
;
S. Yu. Yunusov Institute of the Chemistry of Plant Substances,
Academy of Sciences of the Republic of Uzbekistan, Mirzo Ulugbek Str. 77,
100170, Tashkent,
.
Uzbekistan
;
    'Gonnade, Rajesh G' .
;
Physical and Materials Chemistry Division, CSIR-National Chemical Laboratory,
Pune-411008,
India
;
    'Ashurov, Jamshid' .
;
Institute of Bioorganic Chemistry, Academy of Sciences of Uzbekistan,
M. Ulugbek Str, 83, Tashkent, 100125,
Uzbekistan
;
_publ_section_synopsis
;
The molecular and crystal structure of a zinc coordination polymer with
5-phenyl-1,3,4-oxadiazole-2-thiolate were studied and Hirshfeld surfaces and
fingerprint plots were generated to investigate various intermolecular
interactions.
;
_chemical_name_systematic
;\
<i>catena</i>-Poly[zinc(II)-bis(\m~2~-5-phenyl-1,3,4-oxadiazole-2-thiolato)-\
\k^2^<i>N</i>^3^:<i>S</i>;\k^2^<i>S</i>: <i>N</i>^3^]
;
_chemical_name_common     ?
_chemical_formula_moiety     'C16 H10 N4 O2 S2 Zn'
_chemical_formula_sum     'C16 H10 N4 O2 S2 Zn'
_chemical_formula_iupac     '[Zn (C8 H5 N2 O S)2]'
_chemical_formula_weight     419.79
_chemical_melting_point     ?
_space_group_crystal_system     monoclinic
_space_group_name_H-M_alt     'C 1 2/c 1'
_space_group_name_Hall     '-C 2yc'
loop_
    _space_group_symop_operation_xyz
    'x, y, z'
    '-x, y, -z+1/2'
    'x+1/2, y+1/2, z'
    '-x+1/2, y+1/2, -z+1/2'
    '-x, -y, -z'
    'x, -y, z-1/2'
    '-x+1/2, -y+1/2, -z'
    'x+1/2, -y+1/2, z-1/2'
_cell_length_a     20.4223(3)
_cell_length_b     11.3260(2)
_cell_length_c     7.40190(10)
_cell_angle_alpha     90
_cell_angle_beta     98.3100(10)
_cell_angle_gamma     90
_cell_volume     1694.11(5)
_cell_formula_units_Z     4
_cell_measurement_reflns_used     5128
_cell_measurement_theta_min     4.3710
_cell_measurement_theta_max     71.1040
_cell_measurement_temperature     293(2)
_exptl_crystal_description     block
_exptl_crystal_colour     colourless
_exptl_crystal_size_max     0.60
_exptl_crystal_size_mid     0.14
_exptl_crystal_size_min     0.08
_exptl_crystal_density_diffrn     1.646
_exptl_crystal_density_meas     ?
_exptl_crystal_density_method     ?
_exptl_crystal_F_000     848
_exptl_absorpt_coefficient_mu     4.480
_exptl_absorpt_correction_type     multi-scan
_exptl_absorpt_process_details
;
(CrysAlisPro; Rigaku OD, 2020)
;
_exptl_absorpt_correction_T_min     0.09895
_exptl_absorpt_correction_T_max     1.00000
_diffrn_ambient_temperature     293(2)
_diffrn_source     'micro-focus sealed X-ray tube'
_diffrn_radiation_type     'Cu K\a'
_diffrn_radiation_wavelength     1.54184
_diffrn_radiation_monochromator     mirror
_diffrn_measurement_device_type
                         'XtaLAB Synergy, single source at home/near, HyPix3000'
_diffrn_measurement_device     'four-circle diffractometer'
_diffrn_measurement_method     '\w scans'
_diffrn_detector     'Hybrid Pixel Array Detector'
_diffrn_detector_area_resol_mean     10.0000
_diffrn_reflns_number     7033
_diffrn_reflns_av_R_equivalents     0.0279
_diffrn_reflns_av_unetI/netI     0.0196
_diffrn_reflns_theta_min     4.376
_diffrn_reflns_theta_max     71.475
_diffrn_reflns_theta_full     67.684
_diffrn_measured_fraction_theta_max     0.993
_diffrn_measured_fraction_theta_full     1.000
_diffrn_reflns_limit_h_min     -25
_diffrn_reflns_limit_h_max     23
_diffrn_reflns_limit_k_min     -13
_diffrn_reflns_limit_k_max     13
_diffrn_reflns_limit_l_min     -9
_diffrn_reflns_limit_l_max     8
_diffrn_radiation_probe     x-ray
_refine_special_details     ?
_reflns_number_total     1634
_reflns_number_gt     1536
_reflns_threshold_expression     'I > 2\s(I)'
_refine_ls_structure_factor_coef     Fsqd
_refine_ls_matrix_type     full
_refine_ls_R_factor_all     0.0267
_refine_ls_R_factor_gt     0.0256
_refine_ls_wR_factor_gt     0.0720
_refine_ls_wR_factor_ref     0.0728
_refine_ls_goodness_of_fit_ref     1.088
_refine_ls_restrained_S_all     1.088
_refine_ls_number_reflns     1634
_refine_ls_number_parameters     134
_refine_ls_number_restraints     0
_refine_ls_hydrogen_treatment     refall
_refine_ls_weighting_scheme     calc
_refine_ls_weighting_details
              'w=1/[\s^2^(Fo^2^)+(0.0425P)^2^+0.6399P] where P=(Fo^2^+2Fc^2^)/3'
_atom_sites_solution_hydrogens     difmap
_atom_sites_solution_primary     direct
_atom_sites_solution_secondary     ?
_refine_ls_shift/su_max     0.001
_refine_ls_shift/su_mean     0.000
_refine_diff_density_max     0.260
_refine_diff_density_min     -0.334
_refine_ls_extinction_method     none
_refine_ls_extinction_coef     .
loop_
    _atom_type_symbol
    _atom_type_description
    _atom_type_scat_dispersion_real
    _atom_type_scat_dispersion_imag
    _atom_type_scat_source
    'C' 'C' 0.0181 0.0091
                         'International Tables Vol C Tables 4.2.6.8 and 6.1.1.4'
    'H' 'H' 0.0000 0.0000
                         'International Tables Vol C Tables 4.2.6.8 and 6.1.1.4'
    'N' 'N' 0.0311 0.0180
                         'International Tables Vol C Tables 4.2.6.8 and 6.1.1.4'
    'O' 'O' 0.0492 0.0322
                         'International Tables Vol C Tables 4.2.6.8 and 6.1.1.4'
    'S' 'S' 0.3331 0.5567
                         'International Tables Vol C Tables 4.2.6.8 and 6.1.1.4'
    'Zn' 'Zn' -1.5491 0.6778
                         'International Tables Vol C Tables 4.2.6.8 and 6.1.1.4'
_computing_data_collection
;
CrysAlisPro (Rigaku OD, 2020)
;
_computing_cell_refinement
;
CrysAlisPro (Rigaku OD, 2020)
;
_computing_data_reduction
;
CrysAlisPro (Rigaku OD, 2020)
;
_computing_structure_solution
;
<i>SHELXT2014/5</i> (Sheldrick, 2015a)
;
_computing_structure_refinement
;
<i>SHELXL2016/6</i> (Sheldrick, 2015b)
;
_computing_molecular_graphics
;
<i>OLEX2</i> (Dolomanov <i>et al.</i>,  2009)
;
_computing_publication_material
;
<i>OLEX2</i> (Dolomanov <i>et al.</i>,  2009)
;
loop_
    _atom_site_type_symbol
    _atom_site_label
    _atom_site_fract_x
    _atom_site_fract_y
    _atom_site_fract_z
    _atom_site_U_iso_or_equiv
    _atom_site_adp_type
    _atom_site_calc_flag
    _atom_site_occupancy
    _atom_site_disorder_assembly
    _atom_site_disorder_group
    Zn Zn1 0.500000 0.42861(3) 0.750000 0.03700(13) Uani d 1 . .
    S S1 0.52858(2) 0.70338(4) 0.49120(6) 0.04489(15) Uani d 1 . .
    O O1 0.64980(6) 0.66497(11) 0.66937(16) 0.0378(3) Uani d 1 . .
    N N1 0.57974(7) 0.52907(14) 0.7241(2) 0.0381(3) Uani d 1 . .
    N N2 0.64167(7) 0.49941(14) 0.8226(2) 0.0402(3) Uani d 1 . .
    C C2 0.68103(8) 0.58151(15) 0.7854(2) 0.0360(4) Uani d 1 . .
    C C3 0.75171(8) 0.59280(16) 0.8505(2) 0.0370(4) Uani d 1 . .
    C C1 0.58617(8) 0.62555(15) 0.6334(2) 0.0362(4) Uani d 1 . .
    C C8 0.78515(9) 0.49670(18) 0.9351(3) 0.0442(4) Uani d 1 . .
    C C4 0.78562(10) 0.69688(18) 0.8287(3) 0.0472(4) Uani d 1 . .
    C C7 0.85194(10) 0.5044(2) 0.9992(3) 0.0572(5) Uani d 1 . .
    C C5 0.85239(11) 0.7043(2) 0.8940(3) 0.0578(5) Uani d 1 . .
    C C6 0.88524(10) 0.6091(2) 0.9798(3) 0.0613(6) Uani d 1 . .
    H H8 0.7634(11) 0.4299(18) 0.946(3) 0.042(6) Uiso d 1 . .
    H H5 0.8723(13) 0.772(3) 0.874(3) 0.068(7) Uiso d 1 . .
    H H4 0.7642(12) 0.761(2) 0.771(3) 0.059(7) Uiso d 1 . .
    H H7 0.8758(14) 0.443(2) 1.056(4) 0.074(8) Uiso d 1 . .
    H H6 0.9339(15) 0.614(3) 1.020(4) 0.088(9) Uiso d 1 . .
loop_
    _atom_site_aniso_label
    _atom_site_aniso_U_11
    _atom_site_aniso_U_22
    _atom_site_aniso_U_33
    _atom_site_aniso_U_12
    _atom_site_aniso_U_13
    _atom_site_aniso_U_23
    Zn1 0.02217(18) 0.0460(2) 0.0416(2) 0.000 0.00048(13) 0.000
    S1 0.0363(3) 0.0440(3) 0.0508(3) 0.00848(17) -0.00577(19) -0.00479(18)
    O1 0.0309(6) 0.0384(6) 0.0423(6) -0.0034(5) -0.0009(5) 0.0004(5)
    N1 0.0228(7) 0.0461(8) 0.0440(8) -0.0019(6) 0.0001(6) 0.0003(6)
    N2 0.0243(7) 0.0483(8) 0.0462(8) -0.0030(6) -0.0012(6) 0.0056(6)
    C2 0.0291(8) 0.0410(9) 0.0368(8) -0.0004(6) 0.0010(7) -0.0010(6)
    C3 0.0276(8) 0.0468(9) 0.0359(8) -0.0050(7) 0.0019(6) -0.0033(7)
    C1 0.0273(8) 0.0418(9) 0.0386(8) 0.0008(7) 0.0013(6) -0.0070(7)
    C8 0.0357(9) 0.0498(11) 0.0459(9) -0.0059(8) 0.0012(7) 0.0053(8)
    C4 0.0380(10) 0.0446(10) 0.0578(11) -0.0048(8) 0.0027(8) 0.0008(9)
    C7 0.0363(10) 0.0697(14) 0.0620(12) 0.0004(10) -0.0044(9) 0.0124(11)
    C5 0.0393(11) 0.0591(13) 0.0741(14) -0.0179(9) 0.0052(10) -0.0027(11)
    C6 0.0288(10) 0.0797(15) 0.0722(14) -0.0108(10) -0.0035(9) 0.0046(12)
_geom_special_details
;
 All esds (except the esd in the dihedral angle between two l.s. planes)
 are estimated using the full covariance matrix.  The cell esds are taken
 into account individually in the estimation of esds in distances, angles
 and torsion angles; correlations between esds in cell parameters are only
 used when they are defined by crystal symmetry.  An approximate (isotropic)
 treatment of cell esds is used for estimating esds involving l.s. planes.
;
loop_
    _geom_bond_atom_site_label_1
    _geom_bond_atom_site_label_2
    _geom_bond_site_symmetry_2
    _geom_bond_distance
    _geom_bond_publ_flag
    Zn1 S1 5_666 2.3370(5) ?
    Zn1 S1 6_566 2.3370(5) ?
    Zn1 N1 . 2.0184(14) ?
    Zn1 N1 2_656 2.0184(14) ?
    S1 C1 . 1.7059(17) ?
    O1 C2 . 1.371(2) ?
    O1 C1 . 1.3635(19) ?
    N1 N2 . 1.4062(18) ?
    N1 C1 . 1.299(2) ?
    N2 C2 . 1.285(2) ?
    C2 C3 . 1.460(2) ?
    C3 C8 . 1.385(3) ?
    C3 C4 . 1.388(3) ?
    C8 C7 . 1.381(3) ?
    C8 H8 . 0.89(2) ?
    C4 C5 . 1.382(3) ?
    C4 H4 . 0.92(3) ?
    C7 C6 . 1.384(3) ?
    C7 H7 . 0.92(3) ?
    C5 C6 . 1.376(4) ?
    C5 H5 . 0.89(3) ?
    C6 H6 . 1.00(3) ?
loop_
    _geom_angle_atom_site_label_1
    _geom_angle_atom_site_label_2
    _geom_angle_atom_site_label_3
    _geom_angle_site_symmetry_1
    _geom_angle_site_symmetry_3
    _geom_angle
    _geom_angle_publ_flag
    S1 Zn1 S1 5_666 6_566 100.46(3) ?
    N1 Zn1 S1 . 6_566 108.51(4) ?
    N1 Zn1 S1 . 5_666 113.82(4) ?
    N1 Zn1 S1 2_656 5_666 108.50(4) ?
    N1 Zn1 S1 2_656 6_566 113.82(5) ?
    N1 Zn1 N1 . 2_656 111.37(9) ?
    C1 S1 Zn1 . 5_666 102.39(6) ?
    C1 O1 C2 . . 103.92(13) ?
    N2 N1 Zn1 . . 119.57(11) ?
    C1 N1 Zn1 . . 131.80(12) ?
    C1 N1 N2 . . 108.57(13) ?
    C2 N2 N1 . . 105.05(14) ?
    O1 C2 C3 . . 119.65(15) ?
    N2 C2 O1 . . 112.61(14) ?
    N2 C2 C3 . . 127.75(16) ?
    C8 C3 C2 . . 118.67(16) ?
    C8 C3 C4 . . 119.85(17) ?
    C4 C3 C2 . . 121.48(17) ?
    O1 C1 S1 . . 120.26(13) ?
    N1 C1 S1 . . 129.90(13) ?
    N1 C1 O1 . . 109.83(14) ?
    C3 C8 H8 . . 119.3(14) ?
    C7 C8 C3 . . 120.24(19) ?
    C7 C8 H8 . . 120.5(14) ?
    C3 C4 H4 . . 120.8(16) ?
    C5 C4 C3 . . 119.6(2) ?
    C5 C4 H4 . . 119.6(16) ?
    C8 C7 C6 . . 119.6(2) ?
    C8 C7 H7 . . 122.8(17) ?
    C6 C7 H7 . . 117.6(17) ?
    C4 C5 H5 . . 116.4(17) ?
    C6 C5 C4 . . 120.3(2) ?
    C6 C5 H5 . . 123.3(17) ?
    C7 C6 H6 . . 119.8(18) ?
    C5 C6 C7 . . 120.33(19) ?
    C5 C6 H6 . . 119.8(18) ?
loop_
    _geom_torsion_atom_site_label_1
    _geom_torsion_atom_site_label_2
    _geom_torsion_atom_site_label_3
    _geom_torsion_atom_site_label_4
    _geom_torsion_site_symmetry_1
    _geom_torsion_site_symmetry_2
    _geom_torsion_site_symmetry_3
    _geom_torsion_site_symmetry_4
    _geom_torsion
    _geom_torsion_publ_flag
    Zn1 S1 C1 O1 5_666 . . . 116.48(12) ?
    Zn1 S1 C1 N1 5_666 . . . -65.24(17) ?
    Zn1 N1 N2 C2 . . . . -176.89(12) ?
    Zn1 N1 C1 S1 . . . . -2.7(3) ?
    Zn1 N1 C1 O1 . . . . 175.68(11) ?
    O1 C2 C3 C8 . . . . -166.60(16) ?
    O1 C2 C3 C4 . . . . 13.2(3) ?
    N1 N2 C2 O1 . . . . 0.4(2) ?
    N1 N2 C2 C3 . . . . -179.19(17) ?
    N2 N1 C1 S1 . . . . -179.91(13) ?
    N2 N1 C1 O1 . . . . -1.49(19) ?
    N2 C2 C3 C8 . . . . 13.0(3) ?
    N2 C2 C3 C4 . . . . -167.27(19) ?
    C2 O1 C1 S1 . . . . -179.75(12) ?
    C2 O1 C1 N1 . . . . 1.66(18) ?
    C2 C3 C8 C7 . . . . -179.66(19) ?
    C2 C3 C4 C5 . . . . 179.34(19) ?
    C3 C8 C7 C6 . . . . 0.5(3) ?
    C3 C4 C5 C6 . . . . 0.2(3) ?
    C1 O1 C2 N2 . . . . -1.25(19) ?
    C1 O1 C2 C3 . . . . 178.37(15) ?
    C1 N1 N2 C2 . . . . 0.68(19) ?
    C8 C3 C4 C5 . . . . -0.9(3) ?
    C8 C7 C6 C5 . . . . -1.2(4) ?
    C4 C3 C8 C7 . . . . 0.6(3) ?
    C4 C5 C6 C7 . . . . 0.9(4) ?
loop_
    _geom_hbond_atom_site_label_d
    _geom_hbond_atom_site_label_h
    _geom_hbond_atom_site_label_a
    _geom_hbond_site_symmetry_d
    _geom_hbond_site_symmetry_h
    _geom_hbond_site_symmetry_a
    _geom_hbond_distance_dh
    _geom_hbond_distance_ha
    _geom_hbond_distance_da
    _geom_hbond_angle_dha
    _geom_hbond_publ_flag
    C6 H6 S1 ? ? 8_566 1.00(3) 2.86(3) 3.608(2) 132(2) yes
_shelx_space_group_comment
;
The symmetry employed for this shelxl refinement is uniquely defined
by the following loop, which should always be used as a source of
symmetry information in preference to the above space-group names.
They are only intended as comments.
;
_shelx_estimated_absorpt_T_min     ?
_shelx_estimated_absorpt_T_max     ?
_shelx_hkl_file
;
   0   0  -1    0.41    0.24
   0   0  -1    0.54    0.22
   0   0  -1    0.27    0.22
   0   0  -1    0.26    0.25
   0   0  -1    0.21    0.12
   0   0  -1    0.22    0.16
   0   0   1    0.62    0.24
   0   0  -1    1.06    0.37
   0   0  -2  343.49    9.15
   0   0  -2  368.19    8.14
   0   0  -2  350.31    7.77
   0   0   2  362.74    8.59
   0   0  -3    0.71    0.50
   0   0  -3    0.13    0.50
   0   0  -4 1978.07   41.00
   0   0  -4 1934.77   40.84
   0   0  -5    2.81    1.39
   0   0  -5    0.19    0.74
   0   0  -5   -0.24    0.61
   0   0  -5    0.28    1.01
   0   0  -5    1.01    0.81
   0   0  -6  152.55    9.20
   0   0  -6  144.36    9.81
   0   0  -6  142.99    8.29
   0   0  -6  134.89    9.42
   0   0  -7   -0.48    0.87
   0   0  -8  167.07    7.61
   0   2   0 1435.86   25.78
   0   2   0 1460.52   27.63
   0   2  -1 1590.31   31.15
   0   2  -1 1608.02   29.50
   0   2  -1 1710.89   29.60
   0  -2  -1 1625.55   30.19
   0   2   1 1591.07   30.88
   0  -2  -2 2457.50   45.49
   0   2  -2 2490.87   45.20
   0  -2  -2 2436.48   44.61
   0   2  -2 2429.75   45.93
   0   2  -2 2430.29   43.79
   0   2   2 2355.81   45.94
   0   2  -2 2472.63   45.38
   0   2  -2 2467.82   44.94
   0   2  -2 2428.19   44.91
   0  -2  -3  577.78   15.88
   0   2  -3  574.67   15.06
   0   2  -3  567.02   15.40
   0   2  -3  566.90   15.47
   0  -2  -3  556.86   14.78
   0  -2  -3  572.05   14.56
   0   2   3  545.73   15.62
   0   2  -3  553.73   15.00
   0  -2  -4  274.18   11.39
   0   2  -4  264.43   10.66
   0   2  -4  272.46   10.64
   0   2  -4  275.54   11.16
   0  -2  -5  817.44   20.91
   0  -2  -5  797.74   21.95
   0  -2  -5  773.95   20.62
   0   2  -5  854.30   22.06
   0   2  -5  889.80   23.50
   0  -2  -5  826.87   24.54
   0   2  -5  785.94   21.41
   0   2  -5  792.02   20.50
   0   2  -5  839.18   23.68
   0   2  -5  857.16   23.50
   0  -2  -6  380.55   13.64
   0  -2  -6  395.52   16.76
   0  -2  -6  386.53   13.76
   0   2  -6  395.28   13.32
   0   2  -6  383.92   14.41
   0  -2  -6  369.70   16.28
   0  -2  -6  364.01   12.95
   0   2  -6  387.71   13.75
   0   2  -6  435.50   15.08
   0   2  -7   96.13    6.34
   0  -2  -7   90.69    6.19
   0  -2  -8    1.85    0.90
   0   2  -8    0.72    0.76
   0  -2  -8    1.08    0.86
   0   4   0  370.76   11.61
   0   4   0  406.73   11.15
   0   4  -1 1057.05   22.55
   0   4  -1 1046.51   24.76
   0   4   1 1059.71   23.25
   0   4   1 1061.96   24.13
   0   4   2  295.74   10.92
   0  -4  -2  276.80   10.18
   0   4  -2  272.97    9.27
   0  -4  -3  212.25    8.81
   0   4   3  238.25   10.70
   0   4  -3  211.25    9.28
   0   4  -3  221.56   10.18
   0  -4  -3  211.67    9.38
   0  -4  -4  180.73    8.00
   0  -4  -4  159.48    9.07
   0   4  -4  155.82    8.84
   0   4  -4  167.26    7.85
   0  -4  -5   14.95    2.55
   0   4  -5   20.17    2.51
   0   4  -5   15.24    2.38
   0   4  -5   14.41    2.96
   0  -4  -5   12.10    2.83
   0  -4  -5   17.79    2.94
   0   4  -5   14.45    2.69
   0   4  -6    4.37    1.44
   0   4  -6    4.28    1.57
   0   4  -6    2.93    1.31
   0   4  -6    5.39    1.60
   0  -4  -6    1.68    1.14
   0  -4  -6    2.30    1.28
   0  -4  -7   78.74    5.52
   0  -4  -7   69.68    5.38
   0   4  -7   75.10    5.37
   0   4  -7   76.50    6.03
   0   4  -7   81.14    5.90
   0   4  -8    9.55    1.61
   0  -4  -8    8.15    1.58
   0   4  -8    6.82    1.65
   0  -4  -8    7.40    1.39
   0   6   0   21.17    3.13
   0   6   0   21.88    2.66
   0   6   0   20.46    2.72
   0   6   1   34.52    4.07
   0   6  -1   21.15    2.67
   0   6  -2  559.62   19.60
   0  -6  -2  532.37   19.51
   0   6  -2  533.60   17.03
   0   6  -3    3.82    1.72
   0   6  -3    2.42    1.09
   0  -6  -3    2.01    1.28
   0  -6  -3    2.38    1.31
   0  -6  -3    1.96    1.29
   0   6  -3    4.31    1.83
   0   6  -4  172.84    9.20
   0   6  -4  178.48    9.00
   0  -6  -4  165.46   11.03
   0  -6  -4  172.17   10.15
   0   6  -4  193.76   11.55
   0   6  -4  148.19   10.62
   0  -6  -4  177.59   10.91
   0   6  -5   35.48    4.36
   0  -6  -5   38.12    3.87
   0   6  -5   40.57    4.38
   0  -6  -5   36.13    3.82
   0  -6  -5   41.60    5.46
   0   6  -5   43.21    4.65
   0   6  -5   39.20    3.87
   0   6  -6  191.25   10.71
   0   6  -6  213.57    9.48
   0  -6  -6  214.78    9.67
   0  -6  -6  213.54   11.78
   0  -6  -6  214.17    9.59
   0  -6  -7    0.88    0.86
   0  -6  -7    0.18    0.72
   0   6  -7    0.68    0.71
   0   6  -7    0.26    0.81
   0   6  -8   45.34    2.78
   0  -6  -8   40.96    2.66
   0  -6  -8   38.78    2.66
   0   8   0  445.08   15.99
   0   8   0  426.66   13.40
   0   8  -1   83.59    7.95
   0   8   1   86.34    7.10
   0   8   1   70.68    5.42
   0  -8  -1   66.37    6.20
   0   8   1   77.29    4.88
   0   8   1   83.05    6.41
   0   8  -1   73.72    5.98
   0   8  -1   68.10    4.95
   0   8   2  151.47   10.83
   0   8   2  144.31    9.14
   0   8   2  122.46    8.00
   0  -8  -2   97.66    8.23
   0   8  -2  108.68    9.32
   0   8  -2  128.33    8.59
   0   8  -3   89.86    8.63
   0  -8  -3   69.86    6.82
   0   8  -3   91.30    8.09
   0  -8  -3   80.29    7.91
   0  -8  -3   79.12    7.20
   0   8   3   98.62    9.11
   0   8  -4  293.17   13.29
   0  -8  -4  290.44   14.69
   0  -8  -4  316.68   16.18
   0   8  -4  333.42   17.16
   0  -8  -5   61.65    6.80
   0   8  -5   48.10    5.07
   0   8  -6    3.19    1.33
   0   8  -6    6.27    1.44
   0  -8  -6    3.41    1.62
   0   8  -6    4.98    1.64
   0   8   7   -0.11    0.43
   0   8  -7    0.15    0.64
   0   8  -7    0.10    0.53
   0  -8  -7    0.72    0.54
   0  10   0  600.78   18.36
   0 -10   0  599.97   20.52
   0  10   1   75.56    5.52
   0  10  -1   76.07    5.79
   0 -10  -1   72.15    6.32
   0  10  -1   85.78    6.76
   0 -10  -2  231.11   11.55
   0 -10   2  229.73   12.23
   0  10  -3   76.64    6.40
   0 -10  -3   76.64    6.62
   0 -10  -3   79.60    6.29
   0 -10  -4   41.97    4.47
   0  10  -4   31.31    3.97
   0 -10  -4   36.84    4.59
   0 -10  -5   29.30    3.51
   0  10  -5   34.81    3.72
   0  10   6   65.42    3.86
   0  10  -6   65.61    3.81
   0  10  -6   74.60    4.25
   0 -12   0    1.93    1.36
   0  12   0    3.42    1.64
   0  12  -1   92.17    6.79
   0  12   1   95.67    6.36
   0 -12   1   89.21    7.02
   0 -12  -1   75.86    5.89
   0  12  -2  198.91    9.87
   0  12   2  170.85    7.90
   0 -12  -2  175.12    8.94
   0 -12   2  193.17   10.01
   0  12  -3   38.11    4.10
   0 -12  -3   29.56    3.19
   0 -12  -3   38.23    3.88
   0 -12  -4    1.11    0.76
   0  12  -4    1.31    0.80
   0 -12   4    0.68    0.65
   1  -1  -9   11.99    1.58
   1   1  -9   10.62    1.51
   1   1  -8   43.97    3.85
   1  -1  -8   46.39    3.94
   1   1  -7    0.24    0.88
   1  -1  -7   -0.23    0.72
   1  -1  -6  208.69   11.88
   1   1  -6  226.17   12.14
   1   1  -6  215.98   11.78
   1  -1  -6  224.09   12.19
   1  -1  -6  214.55    9.62
   1   1  -6  219.51   10.43
   1  -1  -6  198.70    9.16
   1   1  -5  384.15   14.75
   1  -1  -5  400.52   12.85
   1  -1  -5  416.23   13.48
   1   1  -5  400.07   15.03
   1  -1  -5  384.05   14.97
   1   1  -5  399.95   14.25
   1  -1  -5  366.20   12.39
   1   1  -5  393.98   13.25
   1  -1  -5  378.18   13.70
   1  -1  -4  551.84   16.86
   1   1  -4  589.43   16.81
   1   1  -4  570.73   16.52
   1   1  -3   32.89    2.91
   1   1  -3   32.18    2.74
   1   1  -3   33.61    2.87
   1  -1  -3   34.73    3.03
   1  -1  -3   33.59    2.77
   1   1  -3   36.15    2.70
   1   1  -2 9737.34  161.84
   1   1  -2 9579.07  163.81
   1   1  -2 9705.87  163.22
   1   1  -2 9502.42  163.21
   1   1  -2 9448.46  162.21
   1   1  -2 9385.72  163.49
   1   1  -2 9675.29  164.04
  -1   1   2 9396.16  164.02
   1  -1  -2 9823.26  163.87
   1  -1  -2 9999.00  164.28
   1   1  -2 9649.17  163.97
   1   1  -1   16.09    1.10
   1  -1  -1   15.77    1.22
   1   1  -1   14.80    1.20
   1   1  -1   16.58    1.20
   1   1  -1   15.85    1.13
   1   1  -1   15.76    1.33
  -1   1   1   16.64    1.37
  -1   1   1   15.30    0.69
  -1   1   0 6448.25  100.83
   1   1   0 5485.49   95.76
  -1   1   0 5734.14   96.82
   1   1   0 6533.23  103.03
  -1   1  -1  385.26    8.31
  -1   1  -1  366.90    7.35
  -1   1  -1  393.19    8.56
  -1  -1  -1  372.87    8.41
   1   1   1  374.16    8.62
  -1   1  -1  361.54    7.87
  -1  -1  -1  376.02    8.34
  -1   1  -1  378.85    8.45
  -1   1  -1  369.99    8.82
  -1  -1  -2 1712.15   31.50
  -1   1  -2 1653.80   32.26
   1   1   2 1641.31   31.95
  -1   1  -2 1649.74   30.71
  -1   1  -2 1672.32   31.73
  -1  -1  -2 1705.74   32.29
  -1  -1  -2 1701.54   31.13
  -1   1  -2 1637.56   31.83
  -1   1  -2 1715.01   31.86
  -1   1  -3  100.53    5.15
  -1  -1  -3  112.33    5.71
  -1   1  -3  102.63    5.23
  -1   1  -3  109.16    5.66
  -1   1  -3  102.23    4.45
  -1   1  -3  104.62    5.26
  -1   1  -4  579.17   16.84
  -1   1  -4  565.55   16.83
  -1  -1  -4  596.01   17.49
  -1   1  -5  233.45   10.77
  -1  -1  -5  241.65   11.52
  -1   1  -5  232.75    8.68
  -1   1  -5  228.13   10.70
  -1  -1  -5  233.71    9.27
  -1  -1  -5  260.71   10.51
  -1  -1  -5  222.08    9.00
  -1  -1  -5  244.04   11.67
  -1   1  -5  255.04   10.07
  -1   1  -5  225.47    9.84
  -1   1  -5  241.01   11.47
  -1  -1  -5  231.96   10.51
  -1   1  -5  239.05   11.15
  -1  -1  -6   21.88    3.84
  -1   1  -6   19.15    3.49
  -1  -1  -6   23.85    3.11
  -1   1  -6   17.62    3.44
  -1  -1  -6   13.69    3.12
  -1   1  -6   20.47    3.17
  -1   1  -6   16.59    3.10
  -1   1  -6   15.11    2.57
  -1   1  -6   15.80    2.84
  -1  -1  -6   17.44    3.15
  -1   1  -6   20.31    2.73
  -1   1  -7   13.02    2.56
  -1  -1  -7   17.66    2.69
  -1   1  -7   15.54    2.60
  -1   1  -8   72.07    4.72
  -1  -1  -8   71.72    4.69
   1   3  -8   39.99    3.73
   1  -3  -8   33.44    3.19
   1  -3  -7  117.15    7.16
   1  -3  -7  130.01    7.24
   1   3  -7  119.44    6.86
   1   3  -7  117.55    7.12
   1   3  -7  132.05    8.03
   1  -3  -6  293.66   11.58
   1   3  -6  280.93   11.86
   1   3  -6  281.65   11.15
   1   3  -6  269.22   10.91
   1  -3  -6  252.25   11.05
   1  -3  -6  244.78   13.04
   1   3  -5   75.33    5.79
   1   3  -5   59.81    4.48
   1  -3  -5   68.49    4.88
   1  -3  -5   62.12    5.23
   1   3  -5   57.09    4.72
   1  -3  -5   63.16    5.90
   1  -3  -4    1.73    1.07
   1   3  -4    0.71    0.91
   1  -3  -4    1.50    1.10
   1  -3  -3  981.07   23.53
   1   3  -3  979.70   23.21
   1  -3  -3  960.39   22.84
   1  -3  -3  965.91   21.90
   1   3  -2 3633.49   64.37
  -1   3   2 3720.75   67.22
  -1   3   1   24.62    2.38
   1  -3  -1   31.24    2.82
   1   3  -1   28.23    2.17
  -1   3   1   27.99    2.17
   1   3  -1   23.09    2.35
   1   3  -1   27.32    2.11
  -1   3   0  306.07    9.63
   1   3   0  439.04   11.28
  -1   3   0  424.29   10.89
  -1   3   0  360.93   10.47
   1   3   0  288.07    8.64
  -1   3  -1  313.05    8.38
   1   3   1  301.55    9.29
  -1   3  -1  289.91    8.19
   1   3   2 1018.63   23.36
  -1   3  -2 1049.58   22.37
  -1   3  -2 1027.68   23.75
  -1   3  -3  499.90   14.64
  -1   3  -3  470.62   14.97
  -1  -3  -3  484.63   14.64
  -1  -3  -3  460.02   13.53
  -1  -3  -3  489.00   14.01
  -1   3  -3  511.16   15.00
   1   3   3  499.16   15.63
  -1   3  -4   52.99    4.85
  -1   3  -4   55.62    5.10
  -1  -3  -4   58.23    5.14
  -1   3  -5  563.16   18.34
  -1  -3  -5  544.94   16.41
  -1   3  -5  518.19   16.47
  -1  -3  -5  505.00   16.74
  -1   3  -5  519.75   15.54
  -1  -3  -5  509.15   18.68
  -1  -3  -5  510.63   15.84
  -1   3  -5  566.29   15.30
  -1  -3  -5  550.35   16.70
  -1   3  -5  517.44   15.44
  -1   3  -5  589.28   18.17
  -1  -3  -6  205.99    9.46
  -1   3  -6  196.08   10.10
  -1  -3  -6  214.30    9.86
  -1   3  -6  222.87   11.30
  -1   3  -6  216.88    9.08
  -1   3  -6  202.55    9.28
  -1   3  -6  192.71    9.16
  -1   3  -6  221.05   10.38
  -1   3  -7   64.53    4.95
  -1   3  -7   73.17    5.47
  -1  -3  -7   71.28    5.39
  -1  -3  -7   64.42    4.98
  -1   3  -7   64.78    5.72
  -1  -3  -8    5.49    1.40
  -1   3  -8    5.41    1.47
  -1  -3  -8    5.24    1.33
   1  -5  -8    1.62    0.77
   1  -5  -8    1.03    0.67
   1   5  -8    1.09    0.77
   1   5  -7   35.13    4.28
   1   5  -7   42.40    4.46
   1   5  -7   41.35    3.87
   1  -5  -7   37.64    3.80
   1  -5  -7   38.91    3.84
   1  -5  -6  387.15   15.74
   1   5  -6  341.64   14.33
   1   5  -6  363.35   13.80
   1  -5  -6  358.63   13.19
   1   5  -6  349.51   13.02
   1  -5  -6  364.81   13.48
   1   5  -5   12.78    3.01
   1   5  -5   17.82    2.75
   1  -5  -5   17.41    3.32
   1  -5  -5    8.12    2.59
   1   5  -5   17.71    2.82
   1  -5  -4   20.50    3.51
   1  -5  -4   16.37    3.18
   1   5  -4   17.59    3.30
   1   5  -4   21.95    2.92
   1   5  -4   13.72    2.30
   1   5  -4   14.91    2.05
   1   5  -4   17.04    3.14
   1  -5  -4   14.94    2.84
   1   5  -4   14.16    2.25
   1  -5  -3   16.83    2.59
   1   5  -3   18.76    3.28
   1  -5  -3   17.15    2.95
   1   5  -3   13.02    2.67
   1  -5  -2  609.84   19.03
   1   5  -2  557.80   16.57
   1   5  -1  333.13   10.77
   1   5  -1  344.11   12.63
  -1   5   0  190.21    7.23
   1   5   0  193.61    8.18
   1   5   0  192.33    7.51
   1   5   0  189.52    7.68
  -1   5   0  188.24    8.13
   1   5   0  180.83    8.43
   1   5   0  209.01    7.53
   1   5   1  921.37   23.08
  -1   5  -1  933.23   21.50
   1   5   1  949.23   22.72
  -1   5  -2 1791.90   40.63
   1   5   2 1754.75   39.49
  -1  -5  -2 1735.19   39.74
  -1  -5  -3  394.41   14.21
  -1   5  -3  419.40   16.05
  -1   5  -3  404.48   15.17
   1   5   3  430.21   16.21
  -1  -5  -3  388.28   14.55
  -1  -5  -4  255.22   12.64
  -1  -5  -4  269.55   11.64
  -1   5  -4  246.18   12.37
  -1   5  -4  252.19   10.42
  -1  -5  -4  271.78   12.14
  -1   5  -4  259.13   10.28
  -1   5  -4  270.13    9.48
  -1   5  -4  242.30   11.21
  -1  -5  -5   44.31    4.82
  -1  -5  -5   45.40    5.63
  -1  -5  -5   45.19    4.21
  -1  -5  -5   46.03    5.01
  -1  -5  -5   39.49    3.97
  -1   5  -5   37.85    4.03
  -1   5  -5   43.25    4.05
  -1   5  -5   48.40    4.04
  -1   5  -5   34.38    4.88
  -1   5  -6  343.49   11.91
  -1   5  -6  334.58   12.45
  -1  -5  -6  332.02   12.67
  -1  -5  -6  316.90   13.64
  -1   5  -6  296.88   12.98
  -1  -5  -6  331.60   12.60
  -1   5  -6  338.20   13.22
  -1  -5  -7    6.60    1.66
  -1   5  -7    5.59    1.57
  -1   5  -7    6.01    1.77
  -1  -5  -7    5.26    1.53
  -1   5  -7    6.02    1.78
  -1   5  -8    0.11    0.60
  -1  -5  -8    0.57    0.59
  -1  -5  -8    0.45    0.55
   1  -7  -7    1.46    0.85
   1   7  -7    0.56    0.74
   1   7  -7    0.48    0.92
   1  -7  -7    0.91    0.72
   1   7  -6    1.67    1.34
   1  -7  -6    1.80    1.05
   1   7  -6    3.73    1.30
   1  -7  -6    3.37    1.78
   1   7  -6    2.30    1.17
   1  -7  -6    4.67    1.49
   1   7  -5    6.45    1.72
   1  -7  -5    7.71    1.82
   1  -7  -5   12.48    3.51
   1   7  -5    9.65    2.34
   1   7  -5    7.61    2.19
   1   7  -4 1498.35   34.60
   1   7  -4 1509.47   41.79
   1  -7  -4 1414.33   42.24
   1  -7  -4 1534.01   42.76
   1   7  -3    2.95    1.61
   1  -7  -3    2.55    1.54
   1   7  -3    2.27    1.12
  -1   7   3    3.60    5.12
   1  -7  -3    2.26    1.23
   1   7  -3    1.21    1.26
   1   7  -2   25.75    4.30
   1   7  -2   32.03    3.94
   1   7  -2   26.21    3.90
   1   7  -2   26.35    3.09
   1  -7  -2   30.48    4.62
   1  -7  -1    1.91    1.41
  -1   7   1    3.84    1.55
   1   7  -1    2.34    1.15
  -1   7   1    6.45    1.99
  -1   7   0  830.37   23.67
  -1   7   0  913.96   23.59
   1   7   0  897.91   23.56
   1   7   0  875.56   26.06
  -1   7  -1  121.75    7.23
   1   7   1  173.39   10.02
   1   7   1  143.86    7.87
  -1   7  -1  145.35    9.66
  -1  -7  -1  133.30    8.80
   1   7   1  163.77    8.18
  -1   7  -2  162.91    7.79
  -1   7  -2  204.86   10.62
  -1  -7  -2  171.81   10.73
  -1   7  -2  193.08   10.28
  -1   7  -2  168.68    8.36
  -1   7  -2  177.08   11.14
  -1  -7  -3   60.63    6.37
  -1   7  -3   69.97    6.81
  -1   7  -3   68.17    5.30
  -1  -7  -3   65.57    6.17
  -1  -7  -3   62.89    6.26
  -1   7  -4  604.29   19.05
  -1  -7  -4  612.48   21.98
  -1   7  -4  561.58   23.41
  -1  -7  -4  676.79   23.61
  -1   7  -4  591.10   19.65
  -1  -7  -4  565.49   22.85
  -1   7  -4  699.92   24.54
  -1  -7  -5   52.80    4.49
  -1   7  -5   42.71    4.90
  -1   7  -5   57.84    4.58
  -1  -7  -5   46.26    5.94
  -1  -7  -5   55.79    6.39
  -1  -7  -6   18.42    2.57
  -1   7  -6   20.46    2.68
  -1   7  -6   18.28    3.14
  -1  -7  -6   18.95    3.32
  -1  -7  -7    0.84    0.67
  -1   7  -7   -0.19    0.65
  -1   7  -7    0.26    0.73
   1   9  -6   12.33    2.14
   1  -9  -6   15.48    2.48
   1   9  -6   14.97    2.35
   1  -9  -5   45.21    5.25
   1   9  -5   36.78    4.36
   1   9  -4    3.51    2.01
   1  -9  -4    1.17    1.48
   1   9  -4    1.53    1.40
   1  -9  -3   23.95    3.96
   1   9  -3   23.54    3.67
  -1   9   2    1.12    1.29
  -1   9   2    1.29    1.16
   1  -9  -2    1.57    1.32
  -1   9   2    2.01    1.44
   1   9  -2    2.93    1.66
   1   9  -2    0.49    1.26
  -1   9   1  157.51    9.65
   1  -9  -1  152.56   10.05
  -1   9   1  159.90   10.42
  -1   9   1  167.21    8.03
   1   9  -1  168.84   12.18
   1   9  -1  148.41    9.48
   1   9  -1  193.15    9.67
   1   9  -1  168.17    8.48
  -1   9   0   33.65    3.64
  -1  -9   0   29.60    4.06
  -1   9   0   30.23    4.16
   1   9   0   34.12    4.50
   1   9   0   33.30    3.59
  -1   9  -1  484.51   21.27
  -1   9  -1  502.18   17.00
  -1   9  -1  503.68   16.16
  -1  -9  -1  467.43   17.38
  -1  -9  -1  516.41   19.74
  -1   9  -1  513.52   18.44
   1   9   1  530.77   18.94
  -1   9  -2  456.16   20.86
   1   9   2  514.65   17.34
   1   9   2  488.89   18.07
  -1   9  -2  509.73   18.42
  -1   9  -3  321.54   14.04
  -1  -9  -3  325.15   14.67
  -1  -9  -4   32.70    4.65
  -1   9  -4   32.38    4.25
  -1   9  -4   42.92    5.59
  -1  -9  -4   27.50    4.13
  -1   9  -5   63.61    5.49
  -1  -9  -5   60.96    5.61
  -1  -9  -5   65.25    5.97
  -1   9  -6   55.53    4.29
  -1   9  -6   56.23    4.17
  -1  -9  -6   60.88    4.50
   1 -11  -5   10.41    1.75
   1  11  -5   16.73    2.20
   1 -11  -4   17.23    2.76
   1  11  -4   14.64    2.44
   1 -11  -3  163.92    9.13
   1 -11  -3  162.28    8.40
  -1 -11   2  115.77    8.25
   1  11  -2  120.54    8.19
   1 -11  -2  111.25    7.62
  -1  11   1   90.36    6.37
  -1  11   1   89.53    5.97
  -1 -11   1   92.69    7.72
   1 -11  -1   76.86    6.39
   1  11  -1  103.87    7.53
  -1 -11   0    5.49    2.14
  -1  11   0    5.35    1.86
  -1  11   0    4.67    1.63
  -1  11   0    3.81    1.66
   1  11   0    1.82    1.16
   1 -11   0    2.51    1.50
   1  11   0    4.75    1.85
  -1 -11  -1   41.15    4.78
   1 -11   1   43.33    5.36
  -1  11  -2    9.97    2.50
   1 -11   2   13.82    2.95
  -1 -11  -2   12.01    2.57
  -1 -11  -3   37.55    4.34
  -1 -11  -3   37.68    4.12
  -1  11  -4    0.21    0.83
  -1 -11  -4   -0.23    0.65
  -1 -11  -4   -0.20    0.91
  -1 -11  -5   17.49    2.15
  -1  11  -5   21.95    2.42
  -1  11  -5   19.78    2.12
   1 -13  -3   -0.14    0.39
  -1 -13   3    0.25    0.51
  -1  13   3    0.23    0.49
  -1  13   2  119.68    5.87
   1 -13  -2  103.67    5.36
   1 -13  -2   96.83    5.65
  -1 -13   2  123.17    6.24
  -1 -13   2  122.66    6.47
   1  13  -2  138.59    6.94
   1  13  -1   35.93    3.62
  -1 -13   1   30.48    3.62
   1 -13  -1   28.75    3.10
  -1  13   1   34.77    3.37
  -1  13   0    4.33    1.42
   1 -13   0    2.50    1.07
  -1 -13   0    3.34    1.28
   1 -13   0    3.96    1.38
  -1 -13   0    3.02    1.15
   1  13   0    3.74    1.39
  -1 -13  -1   10.64    1.93
  -1  13  -1   15.31    2.40
   1 -13   1   15.61    2.62
   1  13   1   14.25    2.21
  -1  13  -2   83.44    5.33
   1 -13   2   78.56    5.14
  -1 -13  -2   69.61    4.41
   1  13   2   74.16    4.50
  -1 -13  -3    8.76    1.45
   1  13   3   10.67    1.49
   1 -13   3    8.94    1.44
   2   0  -9   -0.11    0.41
   2   0  -8  327.60   11.49
   2   0  -7    0.25    0.77
   2   0  -7    0.23    0.87
   2   0  -6  215.62   10.12
   2   0  -6  206.88    9.56
   2   0  -6  222.26   12.02
   2   0  -6  222.90   12.12
   2   0  -5    0.39    0.65
   2   0  -5   -0.19    0.82
   2   0  -5    0.27    0.59
   2   0  -5    0.28    1.00
   2   0  -4 2994.80   58.37
   2   0  -4 3014.72   57.38
   2   0  -4 2984.34   57.93
   2   0  -3    4.60    1.07
   2   0  -3   -0.12    0.43
   2   0  -2 1921.88   36.16
   2   0  -2 1947.13   35.50
   2   0  -2 1880.20   35.11
   2   0  -2 1921.02   34.67
   2   0  -1    0.98    0.37
   2   0  -1    0.45    0.29
   2   0  -1    0.13    0.25
  -2   0   1    0.30    0.18
   2   0  -1    0.62    0.24
   2   0  -1    0.17    0.21
  -2   0   0  623.04   11.64
   2   0   0  617.67   11.25
   2   0   0  609.09   10.94
  -2   0   0  643.18   11.59
  -2   0  -1    0.14    0.24
  -2   0  -1    0.40    0.20
  -2   0  -1    0.25    0.37
  -2   0  -1    0.89    0.20
  -2   0  -1    0.12    0.23
  -2   0  -2 1144.08   23.21
  -2   0  -2 1149.29   21.06
  -2   0  -3   -0.16    0.53
  -2   0  -3    0.70    0.53
  -2   0  -4 2802.52   55.14
  -2   0  -4 2790.91   55.57
  -2   0  -5    0.38    0.77
  -2   0  -5    0.17    0.72
  -2   0  -5    1.12    0.94
  -2   0  -5    0.26    0.75
  -2   0  -5   -0.25    0.77
  -2   0  -5   -0.22    0.89
  -2   0  -5   -0.29    0.65
  -2   0  -6   10.97    2.67
  -2   0  -6   11.60    2.15
  -2   0  -6   14.23    2.72
  -2   0  -6   11.58    2.86
  -2   0  -6    9.74    2.51
  -2   0  -6   10.57    2.01
  -2   0  -7   -0.20    0.71
  -2   0  -7   -0.22    0.76
  -2   0  -8  253.95    9.17
   2   2  -8    0.57    0.76
   2  -2  -8    0.48    0.74
   2  -2  -8    0.98    0.90
   2   2  -7   19.61    2.97
   2  -2  -7   19.02    2.99
   2  -2  -7   21.60    2.98
   2   2  -6  196.17    9.19
   2   2  -6  183.32    8.55
   2  -2  -6  205.66    9.41
   2  -2  -6  185.19    8.98
   2   2  -6  206.92    9.94
   2  -2  -6  178.00   10.92
   2  -2  -6  181.15   10.83
   2   2  -5  225.82    9.15
   2   2  -5  233.50    9.76
   2   2  -5  236.93   10.97
   2   2  -5  244.18   11.17
   2  -2  -5  224.56    9.18
   2   2  -5  233.93    9.84
   2  -2  -5  218.44   11.07
   2  -2  -5  237.34   10.21
   2   2  -4  198.60    8.78
   2   2  -4  201.55    8.88
   2   2  -4  202.12    9.31
   2  -2  -4  192.63    9.26
   2  -2  -4  195.51    8.80
   2  -2  -3 1023.68   22.22
   2  -2  -3  990.41   23.11
   2   2  -3 1016.95   22.85
   2   2  -3 1003.23   22.52
   2   2  -3 1003.82   23.32
   2  -2  -3  987.66   23.36
   2   2  -2 8714.84  152.15
   2   2  -2 8878.15  151.33
   2   2  -2 8974.54  149.91
   2   2  -2 8963.25  150.87
   2   2  -2 8753.15  150.33
   2  -2  -2 8710.33  150.70
   2   2  -2 8939.15  150.53
   2   2  -1 9621.22  164.19
   2   2  -1 9594.71  164.61
  -2   2   1 9842.74  163.47
   2   2  -1 9668.21  162.30
   2  -2  -1 9323.95  164.14
   2   2   0  204.31    5.80
  -2   2   0  213.53    6.65
   2   2   0  304.14    8.66
  -2   2   0  216.12    6.73
  -2   2   0  296.01    7.97
  -2  -2  -1   67.59    3.05
  -2   2  -1   72.04    3.28
  -2   2  -1   68.11    2.68
  -2   2  -1   64.92    3.62
   2   2   1   73.04    3.50
  -2   2  -2 1878.18   35.00
  -2   2  -2 1840.12   35.49
  -2  -2  -2 1855.36   35.08
  -2   2  -2 1756.56   33.63
   2   2   2 1763.12   35.57
  -2  -2  -2 1839.12   34.97
  -2   2  -2 1667.65   35.52
  -2   2  -3  255.37    9.91
  -2   2  -3  252.86    8.95
  -2   2  -3  274.85    8.56
   2   2   3  263.55    9.94
  -2   2  -3  260.10    9.49
  -2  -2  -3  267.17    9.29
  -2   2  -3  257.40    9.44
  -2  -2  -3  271.89    9.93
  -2   2  -4  259.26   10.74
  -2   2  -4  268.68   10.48
  -2   2  -4  259.26   11.51
  -2  -2  -4  267.83   11.20
  -2   2  -5   21.17    2.71
  -2  -2  -5   26.11    3.07
  -2   2  -5   24.13    3.12
  -2  -2  -5   23.72    2.81
  -2   2  -5   24.03    2.81
  -2  -2  -5   24.28    2.97
  -2   2  -5   26.28    3.56
  -2   2  -5   26.23    2.86
  -2  -2  -5   23.76    3.08
  -2  -2  -5   26.30    3.79
  -2   2  -5   19.94    3.25
  -2  -2  -6  387.56   16.98
  -2  -2  -6  413.59   14.38
  -2   2  -6  397.93   15.21
  -2   2  -6  444.77   16.85
  -2   2  -6  427.65   14.25
  -2   2  -6  454.31   14.25
  -2  -2  -6  396.13   13.72
  -2  -2  -6  378.59   16.55
  -2   2  -6  468.46   15.86
  -2   2  -6  427.86   14.06
  -2   2  -7  116.42    6.41
  -2   2  -7  117.52    7.59
  -2  -2  -7  107.65    6.63
  -2   2  -7  113.91    6.72
  -2   2  -7  115.55    6.53
  -2  -2  -8    2.33    0.95
  -2  -2  -8    2.59    1.00
  -2   2  -8    2.29    0.98
   2  -4  -8   16.46    2.12
   2  -4  -8   15.46    2.14
   2   4  -8   17.08    2.13
   2   4  -8   20.20    2.77
   2  -4  -7  232.14    9.98
   2   4  -7  249.11   10.75
   2   4  -7  232.47   11.03
   2  -4  -7  218.81    9.99
   2   4  -7  221.57    9.71
   2  -4  -6   95.66    6.53
   2  -4  -6  108.84    6.80
   2   4  -6   92.84    6.75
   2   4  -6   99.73    6.41
   2  -4  -6   94.93    7.12
   2   4  -6  113.31    6.90
   2  -4  -5   53.80    5.74
   2   4  -5   52.72    4.36
   2   4  -5   58.80    5.94
   2   4  -5   59.47    5.04
   2  -4  -5   61.21    4.72
   2  -4  -5   48.43    4.89
   2  -4  -4  109.19    7.31
   2   4  -4  119.19    7.58
   2  -4  -4  125.36    7.92
   2   4  -3  324.48   12.09
   2  -4  -3  344.49   12.48
   2   4  -2  175.38    8.35
   2   4  -2  184.22    7.52
   2   4  -2  176.78    7.59
   2  -4  -2  177.57    7.88
   2   4  -1    1.27    0.68
  -2   4   1    4.61    4.89
   2   4   0   18.21    1.96
   2   4   0   23.10    2.26
  -2   4   0   19.06    2.01
   2   4   0   16.28    1.81
  -2   4   0   16.52    2.15
  -2   4  -1 2038.82   40.41
   2   4   1 2130.80   41.91
  -2   4  -1 2103.79   39.98
  -2   4  -1 2195.02   43.80
   2   4   2  218.74    9.24
  -2   4  -2  205.53    8.36
  -2   4  -2  205.78    9.37
  -2  -4  -2  203.57    8.32
  -2   4  -3 1407.50   32.51
  -2   4  -3 1389.13   33.39
  -2   4  -3 1370.97   31.68
  -2  -4  -3 1313.95   31.46
   2   4   3 1518.41   49.13
   2   4   3 1475.82   34.14
  -2  -4  -3 1323.47   31.12
  -2   4  -4   10.86    1.85
  -2   4  -4   14.77    2.50
   2   4   4   18.81    5.98
  -2   4  -4   17.18    2.91
  -2  -4  -4   12.87    2.05
  -2   4  -4   14.83    2.04
  -2  -4  -4   15.04    2.52
  -2  -4  -4   12.55    2.34
  -2  -4  -4   14.94    2.79
  -2   4  -4   14.43    2.49
  -2  -4  -4   20.36    2.84
   2   4   4   13.43    2.80
  -2  -4  -4   13.91    2.60
  -2   4  -5  292.44   12.80
  -2   4  -5  306.68   10.70
  -2  -4  -5  262.75   13.21
  -2   4  -5  275.06   11.44
  -2  -4  -5  274.26   10.95
  -2   4  -5  289.86   10.98
  -2  -4  -5  298.49   12.28
  -2  -4  -5  263.44   11.65
  -2   4  -5  280.76   10.80
  -2  -4  -5  276.79   11.05
  -2   4  -6   29.78    3.30
  -2  -4  -6   23.40    3.24
  -2   4  -6   22.37    3.56
  -2  -4  -6   27.59    3.41
  -2   4  -6   27.88    3.44
  -2   4  -6   28.95    3.48
  -2   4  -6   25.12    3.47
  -2  -4  -6   25.83    3.56
  -2   4  -7   92.27    6.26
  -2   4  -7   93.52    7.14
  -2   4  -7   94.69    5.64
  -2   4  -7   95.68    6.51
  -2  -4  -7   97.73    6.07
  -2  -4  -7   93.98    5.96
  -2   4  -7   82.69    5.54
  -2   4  -8   48.08    3.31
  -2  -4  -8   46.53    3.19
  -2  -4  -8   37.45    3.17
  -2  -4  -8   49.60    3.44
   2  -6  -8    7.75    1.29
   2   6  -8    5.08    1.07
   2  -6  -8    6.67    1.19
   2  -6  -7    1.32    0.93
   2   6  -7    1.75    0.95
   2  -6  -7    3.00    1.22
   2   6  -7    1.48    1.19
   2   6  -6  145.44    9.58
   2  -6  -6  148.09    8.06
   2  -6  -6  165.52    8.33
   2   6  -6  160.22    9.29
   2   6  -6  166.27    8.31
   2   6  -6  149.04    8.36
   2  -6  -6  164.06   10.68
   2  -6  -5  100.03    9.77
   2   6  -5  103.34    7.28
   2   6  -5  110.49    7.32
   2   6  -4  187.95   12.16
   2  -6  -4  220.04   13.53
   2   6  -4  224.73   12.87
   2   6  -4  208.50   10.22
   2   6  -4  222.82   10.12
   2   6  -4  208.96    9.46
   2  -6  -4  236.45   13.12
   2  -6  -4  215.91   12.92
   2   6  -3    1.86    1.42
   2  -6  -3    0.62    0.88
   2   6  -3    1.00    0.80
   2  -6  -2  535.72   19.60
   2   6  -2  538.36   17.07
   2   6  -1  354.51   12.67
   2  -6  -1  439.98   16.78
   2   6  -1  333.93   14.22
  -2   6   1  469.18   15.56
  -2   6   0  395.78   14.84
   2   6   0  394.57   12.76
  -2   6   0  364.03   13.15
   2   6   0  391.34   14.57
  -2   6  -1   65.21    4.65
  -2  -6  -1   71.19    6.22
   2   6   1   87.25    6.06
  -2   6  -1   63.97    5.88
   2   6   1   66.57    5.37
   2   6   1   73.50    4.98
   2   6   2   30.25    6.83
  -2   6  -2   40.75    4.90
  -2  -6  -2   42.94    4.81
   2   6   2   44.51    4.79
  -2   6  -3   28.91    4.05
  -2   6  -3   25.77    3.01
   2   6   3   19.86    3.64
  -2  -6  -3   21.16    3.32
  -2   6  -3   23.89    3.59
  -2   6  -3   20.88    3.16
  -2   6  -3   21.11    2.82
  -2   6  -3   21.18    3.63
  -2  -6  -3   22.49    3.44
  -2   6  -3   20.18    3.00
  -2   6  -3   26.78    4.21
  -2  -6  -3   20.78    3.48
  -2   6  -4   50.12    5.83
  -2   6  -4   54.58    4.84
  -2  -6  -4   61.23    5.97
  -2   6  -4   50.72    5.04
  -2   6  -4   54.80    4.27
  -2  -6  -4   53.94    5.63
  -2   6  -4   57.15    6.05
  -2  -6  -4   63.39    4.74
  -2   6  -4   56.16    4.30
  -2  -6  -4   56.19    6.14
  -2   6  -4   63.29    6.39
  -2  -6  -4   58.11    5.73
  -2  -6  -5    0.71    1.27
  -2  -6  -5    0.68    1.05
  -2   6  -5   -0.21    0.92
  -2  -6  -5    0.89    0.90
  -2   6  -5   -0.29    1.05
  -2   6  -5    1.93    1.47
  -2  -6  -6   63.58    5.04
  -2  -6  -6   56.65    5.82
  -2  -6  -6   59.42    5.58
  -2  -6  -6   58.30    4.72
  -2   6  -6   61.91    4.76
  -2   6  -6   52.42    5.09
  -2  -6  -7    1.65    0.96
  -2  -6  -7    1.57    0.91
  -2   6  -7    1.10    0.89
  -2   6  -7    2.10    1.07
  -2   8   7    3.28    0.94
   2   8  -7    6.01    1.49
   2   8  -7    6.36    1.22
   2  -8  -7    7.04    1.21
   2   8  -6   16.09    2.25
   2   8  -6   12.05    2.65
   2   8  -6   13.37    2.45
   2  -8  -6   11.90    2.72
   2   8  -5    4.49    1.75
   2   8  -5    5.19    1.75
   2  -8  -5    4.16    2.35
   2   8  -4  269.85   15.91
   2  -8  -4  265.32   15.07
   2   8  -4  222.81   10.87
  -2   8   3   44.48    6.22
   2  -8  -3   31.15    4.70
   2   8  -3   31.96    3.81
   2   8  -3   30.43    5.09
   2   8  -3   37.23    5.35
   2   8  -2   17.15    3.28
  -2   8   2   16.99    2.37
   2   8  -2   16.29    2.65
   2   8  -2   19.51    3.34
  -2   8   2   21.26    3.62
  -2   8   2   23.13    4.15
   2  -8  -2   17.77    3.55
   2   8  -2   17.63    4.01
   2  -8  -1  438.04   17.32
  -2   8   1  497.09   14.33
  -2   8   1  492.40   18.40
   2   8  -1  437.37   14.43
   2   8  -1  455.98   16.96
  -2   8   1  511.14   16.00
  -2   8   1  494.09   17.29
   2   8   0  567.27   16.04
   2   8   0  540.33   20.97
  -2  -8   0  515.03   17.77
   2   8   0  590.30   19.05
  -2   8   0  574.10   19.79
  -2   8   0  559.93   15.90
  -2   8   0  600.07   18.89
  -2   8  -1  174.07    8.87
  -2  -8  -1  179.97   10.50
   2   8   1  190.73    9.90
  -2   8  -1  181.49   11.56
  -2   8  -1  183.44    9.51
  -2   8  -1  177.35    8.17
  -2  -8  -1  175.27    9.31
  -2   8  -2    0.22    0.74
  -2  -8  -2    0.38    1.17
  -2   8  -2    0.26    0.89
  -2   8  -2   -0.44    1.37
  -2   8  -2    1.23    1.04
  -2   8  -2    0.23    0.77
   2   8   2    1.81    1.44
  -2   8  -2    0.30    0.95
  -2   8  -3  254.00   12.07
  -2   8  -3  233.20   13.93
  -2  -8  -3  223.17   12.97
  -2   8  -3  286.05   14.09
  -2   8  -3  292.48   14.17
  -2  -8  -3  254.48   12.76
  -2  -8  -3  232.25   12.89
  -2   8  -3  259.28   15.07
  -2  -8  -4  691.53   24.15
  -2   8  -4  685.02   24.20
  -2  -8  -4  711.78   23.82
  -2   8  -4  643.24   21.56
  -2  -8  -5   70.83    6.63
  -2   8  -5   69.25    5.94
  -2  -8  -5   68.35    6.63
  -2   8  -6    7.63    1.85
  -2  -8  -6    7.10    1.82
  -2  -8  -6    9.00    1.65
  -2  -8  -6    8.90    2.06
  -2   8  -6    8.74    1.90
  -2   8  -7   13.99    1.55
  -2  -8  -7   15.68    1.65
   2  10  -6   10.11    1.68
  -2  10   6   12.19    1.68
   2  10  -6   11.43    1.67
  -2  10   5    7.38    1.73
   2 -10  -5   11.23    2.32
   2  10  -5    9.39    2.06
   2 -10  -4  173.87    9.95
   2  10  -4  156.89    8.99
   2  10  -3  136.95    8.59
   2  10  -3  166.48   10.28
   2 -10  -3  150.64    9.21
  -2  10   2  159.19    7.89
  -2 -10   2  157.85    9.99
   2 -10  -2  138.24    8.70
   2 -10  -1  185.57   10.11
  -2  10   1  218.19    9.68
  -2 -10   1  223.11   12.17
   2  10  -1  219.51   11.13
  -2 -10   0   -0.34    1.48
  -2  10   0    1.64    1.23
   2  10   0   -0.69    1.01
  -2  10   0   -0.27    1.08
  -2  10  -1  523.06   17.96
  -2  10  -1  468.73   17.06
  -2 -10  -1  472.78   17.77
  -2  10  -1  457.51   15.83
  -2  10  -2  242.80   11.73
  -2  10  -2  264.76   12.44
  -2 -10  -2  222.88   11.31
  -2  10  -3  107.17    7.43
  -2  10  -3  112.58    8.11
  -2 -10  -3  101.45    7.53
  -2 -10  -3   99.51    7.19
  -2  10  -4    7.32    2.00
  -2 -10  -4    8.57    2.25
  -2 -10  -4   11.68    2.51
  -2 -10  -5   35.82    3.60
  -2 -10  -5   31.42    3.31
  -2  10  -5   31.74    3.42
   2  10   6   34.50    2.66
  -2  10  -6   37.25    2.81
  -2 -12   4    0.14    0.55
   2  12  -4    0.13    0.54
   2 -12  -4    0.64    0.68
  -2  12   3   30.43    3.09
   2 -12  -3   27.64    3.37
   2  12  -3   38.77    4.08
  -2  12   2  145.36    7.46
   2 -12  -2  156.41    8.34
  -2 -12   2  175.12    9.39
   2  12  -2  182.72    9.28
  -2  12   2  153.45    7.04
  -2 -12   1    8.75    2.43
  -2  12   1    8.84    2.02
  -2  12   1    5.83    1.55
   2 -12  -1    4.85    1.69
  -2  12   1    7.24    1.89
   2  12  -1    5.62    1.84
  -2  12   0  106.56    7.10
   2  12   0  108.26    7.11
  -2  12   0   97.08    6.62
  -2 -12   0   84.74    6.57
   2 -12   0   89.97    6.72
  -2 -12  -1   50.66    4.74
  -2 -12  -1   46.91    4.47
   2 -12   1   50.56    5.29
  -2  12  -1   52.47    4.87
  -2  12  -1   63.52    5.51
   2  12   1   63.40    5.07
   2 -12   2   53.58    5.19
  -2 -12  -2   57.31    4.77
  -2 -12  -2   52.50    4.72
  -2  12  -2   63.71    5.32
  -2 -12  -3   19.36    2.77
  -2 -12  -3   20.54    2.74
  -2  12  -3   24.62    3.19
  -2 -12  -4   15.02    1.92
  -2 -12  -4   12.30    1.79
  -2  12  -4   16.81    1.94
   3  -1  -9   20.81    2.18
   3   1  -9   20.67    2.15
   3   1  -8  108.19    6.21
   3  -1  -8  120.38    6.53
   3  -1  -7   71.93    5.59
   3   1  -7   74.61    5.81
   3   1  -7   75.85    5.74
   3   1  -6  205.35    9.87
   3  -1  -6  162.47    8.19
   3   1  -6  207.91    9.92
   3  -1  -6  196.86   11.28
   3  -1  -6  199.74    9.58
   3   1  -6  213.48   11.51
   3   1  -6  170.40    8.72
   3  -1  -6  191.19   10.98
   3  -1  -6  172.83    8.83
   3   1  -5  446.72   16.04
   3  -1  -5  395.59   13.24
   3   1  -5  470.06   15.87
   3  -1  -5  446.31   13.92
   3  -1  -5  429.78   15.81
   3  -1  -5  424.94   15.93
   3   1  -5  436.16   14.11
   3   1  -5  463.67   14.40
   3  -1  -4  828.28   21.38
   3   1  -4  834.99   20.91
   3  -1  -4  809.19   21.42
   3   1  -4  814.15   21.32
   3   1  -3 1203.60   25.71
   3   1  -3 1215.15   25.71
   3  -1  -3 1232.02   26.10
   3   1  -3 1156.09   24.90
   3  -1  -3 1196.96   24.82
   3   1  -3 1175.64   25.33
   3  -1  -3 1153.43   25.59
   3   1  -2 2807.39   50.44
   3   1  -2 2800.39   49.84
   3   1  -2 2809.20   50.36
   3   1  -2 2733.09   50.03
   3  -1  -2 2809.88   51.05
   3   1  -2 2777.38   50.65
   3  -1  -2 2831.91   50.53
   3   1  -2 2795.64   52.04
   3  -1  -2 2888.78   50.54
   3  -1  -2 2836.83   50.55
  -3   1   1 2791.03   47.39
   3   1  -1 2680.95   47.93
   3  -1  -1 2713.78   47.98
   3   1  -1 2729.57   47.27
  -3  -1   1 2755.59   46.66
   3   1  -1 2693.90   47.97
  -3  -1   0 2578.19   45.64
  -3  -1   0 2552.22   44.93
  -3   1   0 2561.26   46.17
  -3  -1   0 2692.97   43.95
  -3   1   0 2473.09   45.39
  -3   1   0 2609.79   45.46
   3   1   0 2726.32   45.01
   3   1   0 2588.47   45.00
  -3   1   0 2617.78   44.40
  -3   1   0 2621.40   44.83
  -3   1  -1   32.18    1.70
  -3   1  -1   24.76    0.98
  -3   1  -1   24.43    1.60
  -3   1  -1   26.05    1.84
  -3  -1  -1   26.18    1.64
  -3   1  -1   22.61    1.43
   3   1   1   25.08    1.16
  -3  -1  -1   23.12    1.57
  -3   1  -1   24.58    1.68
  -3   1  -1   23.64    1.49
  -3   1  -1   25.77    2.10
  -3  -1  -1   25.28    1.76
  -3   1  -1   26.01    1.62
  -3  -1  -1   25.46    1.86
  -3  -1  -2   96.40    4.13
  -3   1  -2  102.65    4.79
  -3   1  -2   90.85    4.00
  -3  -1  -2   99.33    4.45
  -3   1  -2   94.07    4.28
  -3  -1  -2   91.03    4.19
  -3  -1  -2   90.68    4.25
  -3   1  -2   88.83    3.95
  -3   1  -2   84.53    4.38
  -3   1  -2   87.73    3.93
  -3   1  -3   72.02    4.48
  -3   1  -3   74.01    4.33
  -3   1  -3   78.00    4.15
  -3  -1  -3   69.94    4.47
  -3   1  -3   74.59    4.96
  -3   1  -4 1649.10   33.95
  -3   1  -4 1632.35   36.02
  -3   1  -4 1609.81   37.48
  -3   1  -4 1594.68   35.27
  -3  -1  -4 1592.10   35.92
  -3  -1  -5    0.91    0.77
  -3  -1  -5    1.71    1.14
  -3  -1  -5    2.58    1.05
  -3   1  -5    1.02    0.89
  -3   1  -5    1.52    0.83
  -3   1  -5    0.80    0.90
  -3   1  -5    2.48    1.27
  -3  -1  -5    1.60    0.96
  -3   1  -5    0.89    1.00
  -3   1  -5    0.55    0.99
  -3   1  -5    1.41    0.95
  -3  -1  -5    4.11    1.48
  -3  -1  -6  164.18    9.86
  -3   1  -6  161.33    9.21
  -3   1  -6  167.19    8.21
  -3   1  -6  169.45   10.13
  -3  -1  -6  158.57    8.15
  -3  -1  -6  157.27   10.37
  -3   1  -7   35.97    4.18
  -3  -1  -7   34.57    3.49
  -3  -1  -7   32.85    3.58
  -3   1  -7   36.47    3.64
  -3  -1  -8  156.56    6.46
  -3   1  -8  139.57    6.06
   3  -3  -8   30.56    3.12
   3   3  -8   31.99    3.39
   3  -3  -7  160.94    8.23
   3  -3  -7  196.35    9.39
   3   3  -7  153.67    7.98
   3   3  -7  189.67    9.14
   3  -3  -7  165.97    8.67
   3   3  -7  186.61    9.60
   3   3  -6    5.69    1.73
   3  -3  -6    4.96    1.54
   3   3  -6    3.54    1.44
   3   3  -6    3.12    1.33
   3  -3  -6    3.89    1.68
   3   3  -5   39.30    4.04
   3  -3  -5   45.60    4.46
   3   3  -5   46.87    4.29
   3   3  -5   42.03    3.75
   3  -3  -5   42.96    4.83
   3   3  -5   40.64    3.97
   3  -3  -5   45.05    3.95
   3   3  -4  117.69    7.18
   3  -3  -4  117.79    7.14
   3  -3  -4  123.52    7.46
   3  -3  -3 3532.75   65.38
   3  -3  -3 3383.12   64.81
   3   3  -3 3414.49   64.94
   3   3  -2  752.53   17.64
   3  -3  -2  708.82   17.51
   3   3  -2  755.26   18.83
   3   3  -2  771.48   18.92
   3   3  -1 1963.96   38.74
   3   3  -1 2045.03   38.97
   3   3   0  142.13    5.37
  -3   3   0  141.02    5.07
   3   3   0  113.82    4.67
   3   3   0  110.84    4.52
  -3   3   0  117.95    5.24
  -3   3   0  106.02    5.14
  -3  -3  -1 3629.31   63.86
  -3   3  -1 3698.74   66.17
  -3   3  -2   62.15    4.37
  -3   3  -2   92.25    5.49
  -3  -3  -2   67.60    4.22
   3   3   2   70.51    4.63
  -3  -3  -2   60.25    3.90
   3   3   2   95.52    8.58
  -3   3  -3   16.00    2.30
   3   3   3   19.28    2.81
  -3  -3  -3   12.38    2.15
  -3   3  -3   11.24    2.17
  -3  -3  -3   19.55    2.49
  -3   3  -3   16.16    2.56
  -3  -3  -4  306.53   12.72
  -3   3  -4  322.22   12.65
  -3   3  -4  296.52   13.40
  -3   3  -5  431.75   13.35
  -3  -3  -5  418.16   13.91
  -3  -3  -5  391.91   16.11
  -3  -3  -5  434.71   14.00
  -3   3  -5  414.74   15.41
  -3   3  -5  414.05   13.60
  -3  -3  -5  410.34   14.50
  -3   3  -5  434.98   16.44
  -3   3  -6  255.25   10.62
  -3   3  -6  276.27   13.61
  -3  -3  -6  276.81   11.39
  -3   3  -6  261.25   12.17
  -3  -3  -6  270.89   11.08
  -3   3  -6  266.87   12.62
  -3   3  -6  295.43   11.15
  -3   3  -6  290.96   11.31
  -3  -3  -7  108.06    6.33
  -3   3  -7  110.31    6.38
  -3  -3  -7  111.04    6.61
  -3   3  -7  113.95    6.36
  -3   3  -7  115.13    7.68
  -3   3  -8    1.10    0.76
  -3  -3  -8    0.66    0.67
  -3   3  -8    0.58    0.61
   3  -5  -8    2.92    0.98
   3  -5  -8    1.05    0.71
   3   5  -8    0.89    0.72
   3  -5  -7  102.94    6.40
   3   5  -7  103.55    6.94
   3  -5  -7   95.23    6.04
   3   5  -7   96.23    6.00
   3   5  -7   96.04    7.15
   3   5  -6  251.25   11.17
   3   5  -6  253.98   11.18
   3  -5  -6  248.24   12.51
   3   5  -5  459.96   19.27
   3  -5  -5  537.99   19.39
   3   5  -5  511.79   16.50
   3   5  -5  532.56   17.33
   3  -5  -5  525.82   16.34
   3  -5  -5  509.85   20.87
   3   5  -5  501.58   16.81
   3   5  -4   62.09    6.05
   3   5  -4   74.38    5.15
   3  -5  -4   78.32    6.40
   3  -5  -4   67.29    6.56
   3   5  -4   74.18    5.31
   3   5  -4   86.86    6.94
   3  -5  -4   72.43    6.53
   3   5  -3  181.30    9.65
   3   5  -3  169.40    8.84
   3   5  -2 1293.53   30.26
   3  -5  -2 1345.05   32.50
   3   5  -2 1317.91   32.48
   3   5  -1  199.71    8.31
   3   5  -1  207.18    9.59
  -3   5   0  380.47   10.88
   3   5   0  388.43   11.81
  -3   5   0  373.49   12.62
   3   5   0  381.49   12.05
  -3   5   0  382.21   13.45
   3   5   0  357.69   12.64
  -3  -5  -1  297.05   12.02
   3   5   1  279.10    9.41
   3   5   1  258.00   10.45
  -3   5  -1  256.61    9.17
  -3   5  -1  258.74   11.34
   3   5   1  318.08   13.65
  -3  -5  -2 2349.01   47.94
   3   5   2 2414.83   50.03
  -3  -5  -2 2236.31   48.35
  -3   5  -2 2375.94   50.92
   3   5   3  486.43   17.86
  -3   5  -3  479.34   17.78
  -3   5  -3  448.79   15.88
  -3  -5  -3  455.78   15.98
  -3  -5  -3  451.37   15.86
  -3   5  -4   13.77    2.85
  -3   5  -4    9.61    2.37
  -3  -5  -4   15.09    2.87
  -3   5  -4   17.80    2.45
  -3  -5  -4   10.50    2.51
  -3  -5  -4   12.14    2.71
  -3  -5  -4   13.88    2.26
  -3  -5  -4   11.88    2.42
  -3   5  -4   12.75    2.01
   3   5   4   22.87    3.97
  -3   5  -4   10.29    2.04
  -3   5  -4   13.54    2.86
  -3   5  -4    8.86    2.10
  -3   5  -5  143.87    8.02
  -3  -5  -5  144.79    8.61
  -3   5  -5  148.40    8.89
  -3  -5  -5  150.30    7.99
  -3   5  -5  154.65    7.49
  -3   5  -5  155.03    7.84
  -3  -5  -5  146.03    8.94
  -3  -5  -5  156.85    8.00
  -3  -5  -5  131.68    9.55
  -3   5  -6   30.36    3.80
  -3   5  -6   42.82    3.92
  -3   5  -6   38.45    3.89
  -3  -5  -6   41.28    4.15
  -3   5  -6   34.43    4.69
  -3  -5  -6   41.69    4.14
  -3   5  -6   42.24    4.44
  -3  -5  -6   37.22    4.45
  -3   5  -7   22.51    2.73
  -3  -5  -7   19.59    2.56
  -3   5  -7   17.86    3.26
  -3  -5  -7   20.12    2.60
  -3  -5  -8   29.56    2.32
  -3   5  -8   29.53    2.35
  -3  -5  -8   25.69    2.15
   3  -7  -7    1.40    0.89
  -3   7   7    1.00    0.82
   3   7  -7   -0.26    0.94
   3  -7  -7    1.09    0.81
   3   7  -7    0.43    0.64
   3   7  -6   -0.35    1.33
   3  -7  -6    1.01    0.85
   3   7  -6    0.73    0.87
   3  -7  -6   -0.40    1.34
   3   7  -6    0.20    0.99
   3  -7  -6    0.43    0.82
   3   7  -5   48.98    4.84
   3  -7  -5   52.06    6.84
   3   7  -4   34.55    5.72
   3  -7  -4   43.35    6.16
   3  -7  -4   48.39    7.02
   3  -7  -4   57.69    6.88
   3   7  -4   44.71    4.60
   3   7  -4   44.47    6.27
   3  -7  -3   60.01    6.28
   3   7  -3   62.38    6.68
   3   7  -3   56.45    4.84
  -3   7   3   50.01    9.07
  -3   7   2  233.80    8.86
   3   7  -2  206.58   10.72
   3   7  -2  205.19    9.01
   3  -7  -2  206.18   11.97
   3   7  -2  233.53   11.72
   3  -7  -1   40.01    4.76
   3   7  -1   38.04    4.12
  -3   7   1   36.55    4.51
   3   7  -1   37.39    4.88
  -3   7   1   46.06    4.19
   3   7   0 1801.05   39.82
   3   7   0 1851.82   43.73
  -3   7   0 1777.84   41.07
  -3   7   0 1728.09   42.36
   3   7   1   22.81    2.99
  -3  -7  -1   19.96    3.25
  -3   7  -1   17.05    3.39
   3   7   1   18.62    2.81
   3   7   1   20.51    3.41
  -3   7  -1   15.75    2.18
   3   7   2  105.15    8.21
  -3   7  -2  111.51    7.43
  -3   7  -2   89.76    6.35
  -3   7  -2   96.60    5.98
  -3   7  -2   99.36    6.37
  -3   7  -2  114.59    7.90
  -3   7  -2   92.69    8.06
  -3   7  -2  111.07    6.81
  -3  -7  -2   96.02    7.64
  -3   7  -3   14.20    3.17
  -3   7  -3   14.65    2.88
  -3  -7  -3    9.60    2.39
  -3   7  -3   11.84    2.27
  -3  -7  -3   11.36    2.79
  -3   7  -3   14.49    2.80
  -3   7  -3   15.55    3.12
  -3   7  -3    7.34    2.59
  -3   7  -3   13.85    3.12
   3   7   3   13.73    4.79
  -3  -7  -3   15.53    3.17
  -3   7  -4  458.07   17.07
  -3  -7  -4  431.24   18.94
  -3   7  -4  450.56   19.21
  -3  -7  -4  425.54   18.14
  -3  -7  -4  494.58   18.75
  -3  -7  -4  489.86   18.62
  -3   7  -4  458.28   18.20
  -3   7  -4  520.23   19.80
  -3   7  -5   76.00    6.34
  -3   7  -5   78.39    5.27
  -3  -7  -5   87.75    5.79
  -3  -7  -5   78.43    6.84
  -3   7  -5   77.63    7.67
  -3  -7  -5   75.91    7.12
  -3  -7  -6    6.14    1.90
  -3   7  -6    4.80    1.38
  -3  -7  -6    4.74    1.39
  -3   7  -6    3.93    1.38
  -3  -7  -7   15.04    1.91
  -3   7  -7   17.27    1.99
   3  -9  -6   16.45    2.58
  -3   9   6   19.64    2.62
   3   9  -6   21.14    2.76
   3   9  -6   19.12    2.71
   3  -9  -5  201.67   11.30
   3   9  -5  172.60    9.47
   3  -9  -4    1.95    1.64
   3   9  -4    2.64    2.02
   3  -9  -3   80.85    7.12
  -3   9   3   87.64    5.59
   3   9  -3  101.71    8.35
  -3   9   2  355.85   12.33
  -3   9   2  390.06   14.56
  -3   9   2  368.59   16.87
  -3   9   2  355.41   15.20
   3   9  -2  348.22   18.34
  -3  -9   2  323.65   14.53
   3  -9  -2  292.97   14.98
   3   9  -2  317.58   14.98
   3   9  -2  393.46   15.86
  -3  -9   1  310.70   14.16
  -3   9   1  316.26   11.64
   3  -9  -1  274.13   13.79
  -3   9   1  331.63   15.65
   3   9  -1  315.01   14.46
  -3   9   1  305.43   13.82
   3   9  -1  329.44   13.17
  -3  -9   0   38.15    4.74
   3   9   0   33.89    4.56
  -3   9   0   41.80    4.81
  -3   9   0   35.06    3.94
  -3   9   0   40.98    4.00
   3   9   1   24.31    3.77
  -3   9  -1   21.64    4.23
  -3  -9  -1   20.05    3.66
  -3   9  -1   19.06    3.02
  -3  -9  -1   17.73    3.22
  -3   9  -1   23.78    3.47
  -3   9  -1   17.01    2.69
   3   9   2  252.91   10.10
  -3   9  -2  241.18   12.01
  -3  -9  -2  201.14   12.12
  -3  -9  -2  236.61   11.45
  -3   9  -2  221.38   14.12
  -3   9  -2  269.92   12.37
  -3   9  -3  269.40   13.14
  -3  -9  -3  271.98   12.81
  -3   9  -3  245.70   12.04
  -3  -9  -3  243.15   12.02
  -3   9  -3  290.73   13.56
  -3  -9  -4    5.42    2.07
  -3   9  -4    4.70    1.79
  -3  -9  -4    4.22    1.70
  -3   9  -4    6.46    2.06
  -3   9  -5   21.17    3.10
  -3  -9  -5   19.79    3.13
  -3  -9  -5   22.90    3.22
  -3   9  -6   82.73    4.93
  -3  -9  -6   83.50    4.89
   3  11  -5    3.94    1.17
   3 -11  -5    4.15    1.13
   3 -11  -4    7.64    1.89
   3  11  -4    8.44    1.88
  -3 -11   4    9.21    1.96
   3 -11  -3   93.25    6.76
   3  11  -3  123.63    8.12
  -3  11   2   33.48    3.50
   3 -11  -2   33.57    4.07
  -3 -11   2   34.02    4.51
   3  11  -2   42.29    4.80
  -3  11   1   94.56    6.73
  -3  11   1   96.33    6.21
  -3 -11   1   91.55    7.71
   3  11  -1  117.06    7.87
  -3 -11   0    1.30    1.31
  -3  11   0    1.94    1.32
  -3  11   0    1.43    1.26
   3 -11   0    0.30    1.08
  -3  11   0    3.75    1.63
   3  11   0    2.73    1.34
  -3 -11  -1  402.36   15.70
  -3  11  -1  414.03   15.89
  -3  11  -1  435.79   16.20
  -3  11  -2    5.92    1.82
  -3 -11  -2   12.21    2.54
  -3  11  -2   10.17    2.41
  -3  11  -3   51.34    4.62
  -3  11  -3   59.16    4.95
  -3 -11  -3   66.87    5.58
  -3 -11  -3   65.51    5.42
  -3  11  -3   71.34    5.88
  -3 -11  -4    6.92    1.70
  -3  11  -4    4.77    1.44
  -3 -11  -4    4.61    1.49
  -3  11  -5   27.39    2.58
  -3 -11  -5   25.24    2.33
   3 -13  -3    4.00    1.04
  -3  13   3    4.32    1.01
  -3 -13   3    3.08    0.92
  -3  13   3    5.81    1.13
  -3 -13   2   19.57    2.43
  -3  13   2   20.80    2.38
   3 -13  -2   21.07    2.50
   3  13  -2   28.36    3.04
  -3 -13   2   20.46    2.59
  -3  13   2   21.29    2.38
  -3  13   1    9.58    1.78
  -3  13   1    8.98    1.75
   3 -13  -1    7.37    1.57
  -3 -13   1    9.17    2.02
   3  13  -1    9.56    1.90
   3  13   0   13.28    2.14
  -3 -13   0   10.84    1.85
   3 -13   0   12.45    2.15
   3 -13   0    9.10    1.73
  -3 -13   0   10.58    1.96
  -3  13   0   12.29    2.05
  -3  13   0   10.82    1.94
  -3 -13  -1   12.59    1.96
   3 -13   1   12.65    2.32
  -3 -13  -1   12.05    1.89
   3  13   1   11.79    1.94
  -3  13  -1   12.40    2.09
  -3 -13  -2    9.86    1.64
  -3 -13  -2    7.75    1.48
   3 -13   2    9.52    1.80
  -3  13  -2   11.48    1.91
   3  13   2    9.43    1.57
   4   0  -9   -0.24    0.56
   4   0  -8   20.99    2.72
   4   0  -8   23.63    2.90
   4   0  -7    0.24    0.87
   4   0  -7    1.46    1.07
   4   0  -6  146.62    8.30
   4   0  -6  142.64    7.92
   4   0  -6  142.26    9.55
   4   0  -5    0.77    0.73
   4   0  -5    0.55    0.70
   4   0  -5    0.19    0.92
   4   0  -4  447.72   13.83
   4   0  -4  476.59   14.57
   4   0  -4  457.23   14.35
   4   0  -3    0.94    0.56
   4   0  -3   -0.16    0.54
   4   0  -3    0.12    0.44
   4   0  -3    0.42    0.53
   4   0  -2  396.88    9.58
   4   0  -2  412.10   11.03
   4   0  -2  406.27   10.27
   4   0  -2  415.27   10.65
  -4   0   1    0.29    0.28
  -4   0   1    0.24    0.30
   4   0  -1    1.22    0.29
   4   0  -1    0.19    0.35
   4   0  -1    0.62    0.38
  -4   0   0  171.38    4.37
   4   0   0  160.72    4.42
  -4   0   0  165.33    4.84
   4   0   0  170.23    4.00
  -4   0   0  157.02    4.87
  -4   0  -1    0.48    0.29
  -4   0  -1    0.06    0.36
  -4   0  -2    3.24    0.90
  -4   0  -2    2.84    0.78
  -4   0  -2    3.51    0.77
  -4   0  -3    0.81    0.62
  -4   0  -3    0.18    0.65
  -4   0  -3    0.61    0.61
  -4   0  -4 2256.94   47.14
  -4   0  -4 2253.50   48.48
  -4   0  -5   -0.31    0.67
  -4   0  -5   -0.30    1.07
  -4   0  -5   -0.18    0.60
  -4   0  -5    0.26    0.67
  -4   0  -5    0.24    0.75
  -4   0  -6  131.28    9.16
  -4   0  -6  144.15    8.82
  -4   0  -6  143.40    7.40
  -4   0  -6  133.21    7.32
  -4   0  -7    1.10    1.02
  -4   0  -7    0.20    0.76
  -4   0  -7   -0.36    1.30
  -4   0  -8  265.28    8.80
   4  -2  -9   89.33    4.51
   4   2  -9   77.29    4.18
   4  -2  -8    0.79    0.75
   4   2  -8    0.76    0.76
   4   2  -7   29.64    3.76
   4   2  -7   29.57    3.51
   4  -2  -7   27.30    3.35
   4  -2  -7   32.58    3.82
   4   2  -6  246.11   11.04
   4  -2  -6  241.87   10.55
   4  -2  -6  230.87   12.40
   4   2  -6  246.06   10.35
   4   2  -6  239.24   10.84
   4  -2  -5  604.77   19.62
   4  -2  -5  579.66   16.74
   4   2  -5  594.20   17.61
   4  -2  -5  605.34   18.02
   4  -2  -5  586.93   19.35
   4  -2  -5  650.56   17.67
   4   2  -5  599.39   16.70
   4   2  -5  629.94   19.50
   4   2  -5  565.66   17.17
   4   2  -5  605.79   17.47
   4   2  -4  855.10   22.46
   4   2  -4  878.68   22.20
   4  -2  -4  819.77   22.24
   4  -2  -4  838.44   22.61
   4  -2  -3   14.65    2.01
   4   2  -3   14.33    2.04
   4  -2  -3   16.90    2.18
   4  -2  -3   14.43    2.18
   4   2  -3   14.20    2.44
   4   2  -3   16.14    1.95
   4   2  -2  123.16    5.07
   4   2  -2  123.07    5.92
   4  -2  -2  122.41    5.46
   4   2  -2  127.61    5.36
   4   2  -2  120.28    5.23
  -4  -2   1 3943.56   64.63
   4   2  -1 3978.05   65.73
   4  -2  -1 3906.93   64.76
  -4   2   0  207.83    6.72
  -4  -2   0  215.01    6.75
   4   2   0  240.49    6.27
   4   2   0  226.18    6.28
  -4   2   0  226.34    6.58
  -4   2   0  225.75    5.75
  -4  -2  -1  565.26   12.88
  -4   2  -1  624.34   15.38
  -4  -2  -1  609.25   13.17
  -4   2  -1  586.66   14.35
  -4  -2  -1  620.61   13.99
  -4  -2  -1  605.18   14.55
  -4   2  -1  635.00   13.58
  -4   2  -2 2891.01   51.21
  -4  -2  -2 2722.89   51.71
  -4  -2  -2 2846.58   52.16
  -4  -2  -2 2797.23   52.28
  -4   2  -2 2807.25   53.57
   4   2   2 2864.00   53.29
  -4   2  -2 2787.79   51.04
   4   2   3  701.38   19.24
  -4  -2  -3  747.48   19.21
  -4   2  -3  731.89   19.53
  -4   2  -3  754.82   18.60
  -4   2  -3  745.06   17.85
  -4   2  -3  703.72   19.91
  -4   2  -4   17.07    3.00
  -4  -2  -4   14.97    2.57
  -4   2  -4   20.36    2.58
  -4  -2  -5  110.95    6.43
  -4   2  -5  103.54    7.33
  -4   2  -5  108.76    6.22
  -4  -2  -5  114.12    6.40
  -4  -2  -5  101.18    7.56
  -4   2  -5  101.50    7.66
  -4   2  -5  115.90    6.24
  -4  -2  -5  105.64    6.72
  -4  -2  -6  724.68   20.08
  -4  -2  -6  762.14   20.82
  -4   2  -6  734.09   23.49
  -4   2  -6  700.35   24.02
  -4   2  -6  702.47   22.06
  -4   2  -6  771.44   20.64
  -4   2  -6  721.07   20.05
  -4   2  -7   51.52    4.30
  -4   2  -7   57.85    4.49
  -4  -2  -7   45.19    3.96
  -4  -2  -7   53.14    4.46
  -4   2  -7   54.56    5.18
  -4   2  -8    0.12    0.62
  -4  -2  -8   -0.13    0.53
  -4  -2  -8   -0.42    0.67
   4  -4  -8    2.88    1.07
   4   4  -8    1.92    0.96
   4  -4  -8    1.84    0.97
   4   4  -8    2.22    1.15
   4  -4  -7  314.09   12.02
   4   4  -7  330.33   12.28
   4  -4  -7  322.49   12.62
   4   4  -7  359.39   14.05
   4   4  -6   11.83    2.42
   4  -4  -6   13.39    2.70
   4   4  -6   11.80    2.35
   4  -4  -6   16.87    2.70
   4   4  -6   13.31    2.65
   4   4  -5  348.94   15.20
   4  -4  -5  373.18   14.41
   4   4  -5  369.50   13.69
   4   4  -5  362.11   13.95
   4  -4  -5  373.20   12.68
   4  -4  -5  348.94   15.10
   4  -4  -5  363.34   15.69
   4   4  -5  363.39   12.63
   4   4  -4   98.79    6.90
   4   4  -4  106.91    6.40
   4  -4  -4   96.01    6.90
   4   4  -4  102.65    6.19
   4  -4  -4  108.21    7.38
   4   4  -3 3629.32   71.58
   4   4  -3 3759.82   71.87
   4  -4  -3 3918.85   72.30
   4  -4  -3 3744.00   72.58
   4   4  -2  182.11    8.38
   4   4  -2  183.03    7.88
   4  -4  -2  175.97    7.78
   4   4  -2  194.31    8.84
   4   4  -1  316.57   10.08
   4   4  -1  288.11    9.42
   4   4   0    9.67    1.51
  -4   4   0   10.71    1.55
   4   4   0   11.91    1.67
  -4   4   0    9.68    1.36
  -4   4   0   11.29    1.96
   4   4   0   10.08    1.45
  -4   4   0    8.10    1.56
  -4   4  -1  522.94   15.43
  -4  -4  -1  591.21   15.46
  -4   4  -1  556.81   16.74
   4   4   1  614.82   14.27
   4   4   1  575.49   15.73
  -4  -4  -2  876.01   21.12
  -4   4  -2  821.13   22.43
  -4  -4  -2  771.61   19.83
   4   4   2  837.15   21.98
  -4  -4  -2  766.70   19.87
  -4   4  -2  827.38   22.75
  -4   4  -3    3.66    1.28
  -4   4  -3    6.64    1.98
  -4  -4  -3    1.79    1.03
   4   4   3    5.88    1.82
  -4  -4  -3    2.02    1.03
  -4  -4  -3    0.45    0.58
  -4   4  -3    2.26    1.19
   4   4   3   -1.03    5.07
  -4   4  -4  102.46    5.49
  -4   4  -4   90.94    7.79
  -4  -4  -4   96.75    5.78
  -4   4  -4   98.82    6.74
  -4  -4  -4  103.68    6.63
  -4  -4  -4  106.41    7.31
  -4  -4  -4   93.56    6.99
  -4   4  -4  102.16    5.78
  -4  -4  -4   95.62    6.74
  -4   4  -4  107.75    6.96
   4   4   4   91.56    7.26
  -4  -4  -4  104.91    5.89
  -4   4  -4   82.15    6.34
  -4   4  -5  436.15   16.81
  -4  -4  -5  442.34   14.66
  -4   4  -5  417.20   19.13
  -4   4  -5  430.96   13.66
  -4  -4  -5  439.04   14.50
  -4  -4  -5  395.81   16.78
  -4   4  -5  437.35   14.24
  -4  -4  -5  416.96   15.34
  -4   4  -6    4.30    1.87
  -4   4  -6    2.76    1.76
  -4  -4  -6    2.70    1.31
  -4   4  -6    4.03    1.68
  -4   4  -6    4.09    1.64
  -4  -4  -6    3.15    1.43
  -4   4  -6    8.66    1.99
  -4  -4  -6    3.48    1.60
  -4  -4  -7   11.79    2.12
  -4   4  -7   12.78    2.29
  -4  -4  -7   13.74    2.35
  -4   4  -7   13.69    2.26
  -4   4  -7   13.30    2.73
  -4  -4  -8    0.30    0.47
  -4  -4  -8    0.33    0.52
  -4   4  -8   -0.21    0.57
   4   6  -8   10.35    1.43
   4  -6  -8   10.47    1.49
   4  -6  -8   11.05    1.52
   4  -6  -7    9.07    1.91
   4   6  -7    9.01    1.80
   4  -6  -7    8.28    1.80
  -4   6   7    8.11    1.79
   4   6  -7    6.18    1.99
   4   6  -6    1.30    1.05
   4  -6  -6    0.76    1.28
   4   6  -6    0.99    1.26
   4   6  -5  408.05   14.99
   4   6  -5  386.54   14.81
   4   6  -5  399.42   15.46
   4  -6  -4   30.43    5.16
   4  -6  -4   25.77    4.33
   4  -6  -4   30.88    4.56
   4   6  -4   29.49    3.62
   4   6  -4   31.89    3.90
   4   6  -4   32.06    3.64
   4   6  -4   21.36    4.01
   4   6  -4   35.77    5.10
   4   6  -3   56.28    6.03
  -4   6   3   58.59    4.23
   4  -6  -3   63.47    5.82
   4   6  -3   61.43    5.81
   4   6  -3   67.29    4.92
   4   6  -3   61.18    5.97
   4   6  -2  616.75   19.23
   4  -6  -2  612.25   20.63
   4   6  -2  670.69   21.69
   4  -6  -1  391.45   15.34
   4   6  -1  364.53   13.28
  -4   6   1  384.80   14.63
   4   6  -1  344.54   14.65
  -4   6   0 1601.44   36.75
   4   6   0 1678.72   35.51
  -4   6   0 1564.14   37.62
   4   6   0 1593.29   37.87
  -4  -6  -1   34.26    4.07
   4   6   1   48.56    4.18
   4   6   1   34.05    3.98
   4   6   1   38.67    3.62
  -4   6  -1   38.77    4.69
  -4  -6  -2 1585.61   38.19
   4   6   2 1724.37   40.50
  -4  -6  -2 1621.84   38.58
  -4   6  -2 1670.45   41.61
   4   6   2 1729.43   47.68
  -4   6  -3  413.31   16.67
  -4  -6  -3  443.65   17.36
  -4   6  -3  483.94   17.65
  -4   6  -3  474.53   14.80
   4   6   3  439.91   18.41
  -4  -6  -3  456.89   15.65
  -4  -6  -3  431.49   16.57
  -4  -6  -3  458.62   15.74
  -4  -6  -3  452.52   17.08
  -4   6  -3  431.10   15.56
  -4   6  -4   66.55    6.81
  -4  -6  -4   76.01    6.43
  -4   6  -4   88.94    7.42
  -4  -6  -4   75.08    6.42
   4   6   4   79.55    7.84
  -4   6  -4   86.32    5.44
  -4  -6  -4   61.86    6.18
  -4  -6  -4   73.09    5.28
  -4   6  -4   78.68    6.33
  -4   6  -4   71.66    5.40
  -4  -6  -5    1.57    1.07
  -4   6  -5   -0.39    1.22
  -4   6  -5    2.59    1.46
  -4   6  -5    1.23    1.04
  -4   6  -5    0.80    1.02
  -4  -6  -5    1.98    1.46
  -4  -6  -6   28.57    3.27
  -4  -6  -6   26.20    3.81
  -4   6  -6   28.45    3.19
  -4  -6  -7   10.22    1.71
  -4  -6  -7   13.44    1.89
  -4   6  -7   13.17    1.98
  -4   6  -7   12.49    2.50
  -4   8   7    0.12    0.47
   4   8  -7    0.86    0.63
   4  -8  -7    0.11    0.49
   4   8  -7   -0.17    0.59
   4   8  -6   15.27    2.92
   4   8  -6   21.44    2.61
  -4   8   6   18.83    2.96
   4   8  -6   18.31    2.85
   4  -8  -6   21.62    3.56
   4   8  -6   19.96    2.81
   4   8  -5  295.97   12.51
   4  -8  -5  349.97   16.92
   4  -8  -4  481.14   20.69
   4   8  -4  461.82   16.43
   4   8  -3   11.84    3.23
  -4   8   3   11.96    3.34
   4   8  -3    8.09    1.96
   4  -8  -3    9.30    2.66
  -4   8   3   13.20    2.24
   4   8  -3   15.73    3.86
  -4   8   3   17.29    3.81
   4   8  -3   17.51    3.72
  -4   8   2  171.86    7.91
   4   8  -2  160.10    9.94
  -4  -8   2  152.37    9.12
  -4   8   2  176.37   11.18
   4  -8  -2  143.36   10.04
  -4   8   2  211.08   10.59
   4   8  -2  194.80   10.61
   4   8  -1   67.59    6.10
  -4   8   1   60.33    4.47
  -4   8   1   57.56    5.97
  -4  -8   1   59.83    5.62
   4   8  -1   60.40    6.88
   4  -8  -1   56.74    5.81
  -4   8   0 1029.38   24.62
   4   8   0  958.75   24.12
   4   8   0 1096.16   32.59
   4   8   0 1083.72   28.84
  -4   8   0 1144.20   28.55
  -4  -8   0 1029.62   28.26
  -4   8  -1   81.39    6.21
   4   8   1  106.68    7.40
   4   8   1  102.43    5.86
  -4  -8  -1  108.12    7.42
  -4  -8  -1   94.20    7.39
  -4   8  -1  101.11    8.64
  -4   8  -1  101.22    6.49
  -4   8  -1   93.05    5.78
  -4   8  -2    2.76    1.36
  -4   8  -2    4.07    1.58
  -4  -8  -2    2.14    1.43
  -4   8  -2    1.83    0.97
  -4   8  -2    2.29    1.13
  -4   8  -2    4.09    1.65
  -4   8  -2    0.45    1.29
  -4   8  -3   71.31    6.11
  -4   8  -3   73.42    6.27
  -4   8  -3   69.16    5.57
  -4   8  -3   75.15    7.00
  -4   8  -3   60.55    7.24
  -4  -8  -3   57.63    6.58
  -4  -8  -3   71.33    6.27
  -4   8  -4  174.26   11.07
  -4   8  -4  155.79    9.41
  -4   8  -5   11.89    2.92
  -4   8  -5   11.59    2.48
  -4  -8  -5   14.16    2.97
  -4   8  -6    0.23    0.82
  -4  -8  -6    0.40    0.56
  -4   8  -6    0.76    0.90
  -4  -8  -6    0.21    0.77
   4  10  -6   19.38    2.28
  -4  10   6   18.02    1.98
   4  10  -6   17.17    1.98
   4 -10  -5   24.59    3.24
   4  10  -5   27.55    3.38
  -4  10   5   23.87    2.86
   4 -10  -4    4.80    1.83
   4  10  -4    4.56    1.67
   4  10  -4    5.36    2.00
  -4  10   3   89.50    5.64
   4 -10  -3   84.31    6.85
  -4  10   2   32.85    3.59
   4 -10  -2   27.12    3.90
  -4 -10   2   30.36    4.45
   4  10  -2   36.59    4.55
  -4  10   1   23.97    3.22
  -4 -10   1   19.87    3.74
   4  10  -1   28.25    3.90
  -4  10   0   51.65    5.20
  -4 -10   0   57.03    6.02
  -4  10   0   52.63    4.73
  -4 -10  -1  213.13   11.32
  -4  10  -1  215.47   11.21
  -4  10  -1  204.99    9.81
  -4  10  -1  218.11   10.84
  -4  10  -2  107.01    7.72
  -4 -10  -2  100.92    7.24
   4  10   2  104.50    6.14
  -4  10  -2   94.42    7.14
   4  10   3  145.21    7.18
  -4  10  -3  134.62    8.30
  -4  10  -3  139.67    8.57
  -4 -10  -3  143.25    8.73
  -4 -10  -3  147.23    8.82
  -4  10  -3  149.93    9.07
   4  10   4   30.39    3.04
  -4  10  -4   27.01    3.52
  -4  10  -4   34.33    3.94
  -4 -10  -4   31.06    3.81
  -4  10  -5   30.91    3.21
  -4 -10  -5   34.99    3.38
   4  10   5   32.90    2.74
   4 -12  -4    4.74    1.20
  -4  12   4    7.55    1.38
   4  12  -4    6.48    1.28
  -4 -12   4    7.01    1.34
   4 -12  -3   32.10    3.47
  -4  12   3   34.68    3.28
  -4 -12   3   41.04    3.99
   4 -12  -2   57.99    4.82
  -4 -12   2   60.36    5.13
  -4 -12   2   73.04    5.85
  -4  12   2   55.87    4.57
   4  12  -2   65.91    5.35
  -4  12   2   58.75    4.23
  -4 -12   1   25.65    3.80
   4 -12  -1   17.43    2.72
  -4  12   1   21.36    3.06
  -4  12   1   19.59    2.63
   4  12  -1   22.55    3.28
  -4  12   1   23.12    3.03
  -4  12   0    4.30    1.43
   4 -12   0    3.85    1.57
  -4 -12   0    4.18    1.76
  -4  12   0    3.02    1.39
  -4  12   0    5.02    1.70
   4  12   0    2.87    1.33
   4 -12   1   71.35    6.09
   4  12   1   69.43    5.15
  -4 -12  -1   60.39    4.95
  -4  12  -1   67.13    5.47
  -4 -12  -1   57.45    4.82
  -4  12  -1   74.17    5.65
  -4 -12  -2   39.64    3.87
  -4  12  -2   39.25    3.93
   4 -12   2   40.44    4.31
  -4 -12  -2   36.43    3.78
  -4  12  -2   42.10    4.09
  -4 -12  -3    5.14    1.42
  -4 -12  -4    2.97    0.97
   5  -1  -9  114.64    5.11
   5   1  -9  112.41    5.06
   5   1  -8   15.58    2.33
   5  -1  -8   14.18    2.28
   5   1  -8   11.66    2.09
   5  -1  -8   12.74    2.18
   5   1  -7    0.26    1.04
   5  -1  -7    0.74    0.99
   5   1  -7    0.23    0.79
   5   1  -7    1.21    1.11
   5  -1  -6   23.54    3.32
   5   1  -6   21.75    3.22
   5   1  -6   18.10    3.43
   5   1  -6   20.65    2.93
   5  -1  -6   19.01    3.57
   5  -1  -6   20.12    3.04
   5   1  -6   20.15    3.05
   5  -1  -5   78.14    5.30
   5   1  -5   81.28    5.57
   5  -1  -5   79.84    6.32
   5   1  -5   77.34    6.06
   5  -1  -5   79.80    6.32
   5   1  -5   78.21    5.27
   5  -1  -4  665.71   19.16
   5   1  -4  695.85   18.96
   5   1  -3  656.95   16.47
   5   1  -3  645.69   18.43
   5  -1  -3  666.25   16.72
   5   1  -3  668.09   16.39
   5   1  -3  686.42   17.20
   5  -1  -2  192.47    6.73
   5  -1  -2  205.17    7.05
   5   1  -2  208.67    6.49
   5   1  -2  199.38    7.55
   5   1  -2  211.33    6.55
   5   1  -2  210.57    7.02
   5  -1  -2  211.11    7.21
   5   1  -2  204.45    7.09
  -5   1   1 3914.75   68.40
  -5  -1   1 3938.37   68.81
  -5  -1   1 3935.51   67.78
   5  -1  -1 3963.78   68.82
   5   1  -1 3933.96   68.79
   5  -1  -1 3896.98   68.54
  -5  -1   0  448.96    8.93
  -5   1   0  457.67   10.43
   5   1   0  462.56   10.08
  -5   1   0  404.07   10.82
  -5   1   0  422.78    9.35
  -5   1   0  442.77   10.45
  -5  -1   0  420.34    9.47
  -5  -1   0  431.09   10.72
  -5  -1   0  416.50   10.37
   5  -1   0  424.55    9.65
  -5  -1  -1   10.05    1.17
  -5   1  -1    7.88    1.07
  -5   1  -1    7.58    1.17
  -5   1  -1    9.89    1.28
  -5  -1  -1   10.59    1.09
  -5   1  -1    8.55    1.16
  -5  -1  -1    9.94    1.29
  -5  -1  -1    8.19    1.18
  -5   1  -1    6.10    1.28
  -5  -1  -1    7.54    1.22
  -5  -1  -2  184.22    6.84
  -5   1  -2  172.98    6.37
  -5   1  -2  171.34    6.44
  -5   1  -2  189.95    6.32
  -5  -1  -2  182.04    6.52
  -5   1  -2  195.81    7.86
  -5  -1  -2  197.52    6.95
  -5   1  -3 1772.23   36.33
  -5   1  -3 1771.14   38.68
  -5  -1  -3 1806.01   37.13
  -5   1  -3 1860.19   37.56
  -5  -1  -3 1864.83   38.23
  -5   1  -4 1419.45   32.02
  -5   1  -4 1386.81   34.84
  -5  -1  -4 1451.53   33.50
  -5  -1  -5    5.77    1.59
  -5   1  -5    2.80    1.37
  -5  -1  -5    6.94    2.16
  -5   1  -5    3.99    1.31
  -5   1  -5    7.22    2.15
  -5  -1  -5    4.04    1.53
  -5   1  -5    3.51    1.18
  -5  -1  -5    5.70    1.68
  -5   1  -5    4.28    1.74
  -5   1  -5    5.40    1.73
  -5  -1  -5    7.05    1.88
  -5   1  -5    3.69    1.22
  -5  -1  -6  135.53    9.32
  -5  -1  -6  122.54    7.11
  -5   1  -6  142.31    7.18
  -5   1  -6  143.62    8.76
  -5   1  -6  113.90    8.53
  -5   1  -6  129.75    7.05
  -5   1  -6  131.22    7.36
  -5   1  -6  130.65    9.34
  -5   1  -7   37.75    5.07
  -5   1  -7   32.04    3.41
  -5  -1  -7   34.20    3.54
  -5  -1  -7   34.30    4.55
  -5   1  -7   34.36    4.10
  -5  -1  -7   32.99    3.43
  -5  -1  -8  142.47    6.05
  -5   1  -8  149.41    6.03
   5   3  -8   20.41    2.73
   5  -3  -8   21.41    2.66
   5  -3  -7  443.23   15.18
   5   3  -7  430.76   14.63
   5   3  -7  423.02   15.24
   5   3  -7  457.32   15.88
   5   3  -6    5.95    1.79
   5   3  -6    5.05    1.53
   5   3  -6    5.67    1.83
   5  -3  -6    9.09    2.13
   5   3  -6    5.76    1.72
   5   3  -5  110.68    6.95
   5   3  -5  109.45    6.11
   5   3  -5  108.90    6.79
   5  -3  -5  107.53    7.79
   5  -3  -5  103.64    6.70
   5  -3  -5  109.06    6.19
   5   3  -5  100.15    6.31
   5   3  -4 1239.55   30.45
   5  -3  -4 1301.31   31.37
   5  -3  -4 1257.54   30.61
   5  -3  -4 1244.23   29.99
   5  -3  -3 1058.30   25.74
   5   3  -3 1027.61   24.57
   5   3  -3 1091.90   27.29
   5  -3  -3  997.02   24.28
   5  -3  -3 1086.63   25.39
  -5   3   2   65.30    7.94
   5  -3  -2   61.30    4.17
   5   3  -2   61.15    4.46
   5  -3  -1   70.85    3.77
   5   3  -1   71.78    4.03
  -5  -3   1   68.11    3.65
   5   3   0  508.71   12.33
  -5  -3   0  473.37   12.95
  -5   3   0  493.60   13.20
  -5   3   0  468.68   10.90
  -5   3  -1 2213.50   43.42
  -5  -3  -1 2170.45   41.10
  -5  -3  -1 2226.15   42.59
  -5   3  -2 1655.44   37.36
   5   3   2 1765.03   36.76
  -5  -3  -2 1694.15   34.45
  -5  -3  -2 1788.80   35.36
  -5  -3  -2 1728.25   35.89
  -5   3  -3  263.08   11.46
  -5   3  -3  247.33   11.62
  -5  -3  -3  276.92   10.68
  -5  -3  -3  276.14   10.64
   5   3   3  257.75   11.04
  -5  -3  -3  272.19   10.43
  -5  -3  -4   37.15    4.29
  -5   3  -4   40.40    5.04
  -5  -3  -4   38.36    3.53
  -5   3  -4   32.10    3.71
  -5  -3  -4   34.73    3.37
  -5   3  -4   43.53    4.29
  -5  -3  -4   35.07    4.07
  -5   3  -4   34.06    4.14
  -5   3  -4   41.23    3.57
  -5   3  -4   35.17    3.15
  -5  -3  -4   39.16    3.94
  -5   3  -5  144.91    9.65
  -5   3  -5  124.79   10.11
  -5  -3  -5  159.45    8.01
  -5  -3  -5  138.69    8.06
  -5   3  -5  143.42    7.53
  -5  -3  -5  155.87    7.88
  -5   3  -5  141.32    8.72
  -5   3  -5  150.19    7.36
  -5  -3  -6  114.35    6.78
  -5   3  -6  109.38    6.52
  -5  -3  -6  105.10    6.61
  -5   3  -6   95.98    7.38
  -5   3  -6  111.90    6.69
  -5   3  -6  102.22    7.42
  -5   3  -6  114.67    8.99
  -5  -3  -7   29.22    3.15
  -5  -3  -7   31.86    3.39
  -5   3  -7   28.37    3.14
  -5   3  -7   29.45    3.79
  -5   3  -7   25.36    3.01
  -5  -3  -7   21.04    2.70
  -5   3  -8   15.15    1.75
  -5  -3  -8   13.19    1.84
   5  -5  -8    1.58    0.91
   5  -5  -8    1.70    0.76
   5   5  -8    1.31    0.85
   5  -5  -7   40.40    3.89
   5   5  -7   38.95    4.32
   5   5  -7   55.12    4.99
   5  -5  -7   42.22    4.15
   5   5  -7   48.70    4.44
   5   5  -7   41.81    3.97
   5   5  -7   40.19    4.55
   5  -5  -6   57.89    5.70
   5   5  -6   58.80    5.32
   5   5  -6   49.28    5.15
   5   5  -6   66.57    5.51
   5   5  -6   60.57    5.62
   5   5  -5  389.40   17.30
   5  -5  -5  452.75   17.04
   5   5  -5  448.50   15.64
   5   5  -5  425.29   14.81
   5  -5  -5  430.92   18.13
   5   5  -4  205.37   11.13
   5  -5  -4  226.01   10.94
   5   5  -4  216.32    9.98
   5  -5  -4  211.03   11.74
   5   5  -4  208.04    9.06
   5   5  -4  218.79    9.84
   5  -5  -4  186.21   10.75
   5  -5  -4  189.18   10.41
  -5   5   4  207.30    8.66
   5   5  -4  243.89   11.81
   5   5  -3  710.56   21.65
   5   5  -3  743.19   22.05
   5  -5  -3  769.31   22.43
   5   5  -3  787.15   22.80
   5   5  -2 1557.00   34.45
   5  -5  -2 1445.37   33.89
   5   5  -2 1560.26   36.32
   5   5  -2 1523.45   34.35
  -5   5   1  887.85   23.23
   5  -5  -1  831.47   22.93
   5   5  -1  762.00   21.04
  -5   5   1  970.78   23.62
   5   5   0  906.40   21.62
  -5   5   0  908.06   20.71
   5   5   0  879.24   21.83
  -5   5   0  836.97   23.13
  -5   5   0  926.36   23.25
  -5   5  -1  136.45    7.31
   5   5   1  115.83    6.87
  -5   5  -1  114.60    7.50
  -5   5  -2  783.57   23.48
   5   5   2  777.82   22.68
  -5  -5  -2  759.23   21.32
  -5  -5  -2  754.39   22.25
  -5  -5  -3  207.01    9.77
  -5  -5  -3  205.53    8.16
  -5   5  -3  196.98    8.48
   5   5   3  218.06   11.70
  -5   5  -3  202.56   11.74
  -5   5  -3  195.04    9.41
  -5   5  -3  196.17    9.77
  -5   5  -3  217.66    8.04
  -5  -5  -3  196.66   10.24
  -5   5  -3  196.63   11.30
  -5  -5  -3  194.86   10.02
  -5  -5  -3  194.06    9.10
  -5   5  -4    4.76    1.82
  -5   5  -4    3.73    1.59
  -5   5  -4    3.13    1.66
  -5  -5  -4    3.43    1.54
   5   5   4    2.26    1.44
  -5  -5  -4    5.48    1.90
  -5  -5  -4    4.27    1.51
  -5   5  -4    5.12    1.65
  -5   5  -4    4.30    1.37
  -5   5  -4    3.84    1.26
  -5  -5  -4    4.60    1.65
  -5   5  -5   55.20    5.56
  -5  -5  -5   54.52    5.36
  -5  -5  -5   61.97    5.07
  -5   5  -5   65.52    4.86
  -5  -5  -6  321.93   12.13
  -5  -5  -6  323.12   11.76
  -5   5  -6  311.79   14.20
  -5  -5  -6  288.97   12.72
  -5   5  -6  324.00   14.04
  -5   5  -6  325.86   11.83
  -5   5  -6  342.68   11.92
  -5  -5  -7   20.24    2.39
  -5  -5  -7   19.98    2.41
  -5   5  -7   18.52    2.38
  -5   5  -7   20.70    3.26
   5  -7  -7    7.48    1.54
   5  -7  -7    8.77    1.64
  -5   7   7    9.01    1.69
   5   7  -7   10.32    1.70
   5   7  -7    9.22    1.82
   5   7  -7    8.96    2.13
   5  -7  -6   65.19    6.47
  -5   7   6   63.67    5.67
   5   7  -6   63.51    5.34
   5   7  -6   54.35    5.60
   5  -7  -5   24.71    4.53
   5   7  -5   19.56    3.16
   5   7  -5   23.25    3.33
   5   7  -4  408.82   19.45
   5  -7  -4  510.34   20.30
   5  -7  -4  463.24   19.11
   5   7  -4  461.26   16.00
   5   7  -4  469.17   15.72
   5  -7  -4  467.09   22.62
   5  -7  -4  460.65   20.13
   5   7  -4  527.25   21.43
   5   7  -3    5.27    2.06
   5  -7  -3    3.91    1.86
   5  -7  -3    4.41    1.81
   5   7  -3    4.06    1.41
   5   7  -3    5.55    2.00
  -5   7   3    7.50    3.78
   5   7  -3    5.02    1.99
   5  -7  -2  167.59   10.52
   5   7  -2  188.43    9.83
   5   7  -2  175.79   11.49
   5   7  -2  175.10   10.17
   5   7  -2  209.14   10.65
  -5   7   1  176.34    7.47
  -5   7   1  163.34    7.24
   5  -7  -1  153.84    9.45
   5   7  -1  150.02    7.54
  -5   7   1  182.25   10.04
   5   7  -1  162.38    9.07
   5   7  -1  160.41   10.52
  -5  -7   1  152.66    8.63
  -5   7   1  169.55    7.92
  -5   7   0 1743.60   35.62
  -5   7   0 1707.80   35.54
   5   7   0 1675.06   35.57
   5   7   0 1819.16   40.07
   5   7   0 1752.65   43.19
  -5   7   0 1794.42   41.74
  -5  -7   0 1831.62   40.18
  -5   7  -1    3.76    1.35
  -5   7  -1    5.48    1.37
  -5   7  -1    4.62    1.37
  -5  -7  -1    5.72    1.65
  -5   7  -1    4.64    1.51
  -5   7  -1    3.39    1.79
  -5   7  -2   57.00    5.17
  -5   7  -2   51.98    4.91
  -5  -7  -2   60.12    5.85
   5   7   2   54.36    6.02
  -5   7  -2   52.73    4.51
  -5   7  -2   63.97    5.87
  -5  -7  -2   45.29    5.50
  -5   7  -3  162.18   11.49
  -5  -7  -3  165.67   10.42
  -5   7  -3  184.90    9.01
  -5   7  -3  179.61    9.76
  -5  -7  -3  155.36    9.13
   5   7   3  155.42   11.09
  -5   7  -3  179.98   10.80
  -5  -7  -3  187.79   11.37
  -5   7  -3  170.95   10.20
  -5   7  -4  349.67   16.27
  -5   7  -4  335.43   14.36
  -5   7  -4  358.14   13.41
  -5   7  -4  359.74   16.39
  -5  -7  -4  378.52   15.70
  -5  -7  -5    4.89    1.51
  -5   7  -5    4.75    1.71
  -5   7  -5    1.93    1.63
  -5  -7  -5    4.20    1.97
  -5  -7  -6   21.10    2.59
  -5   7  -6   19.31    3.28
  -5   7  -6   19.96    2.45
  -5  -7  -6   24.39    3.38
  -5   7  -7    0.16    0.53
  -5  -7  -7    0.10    0.50
  -5   7  -7    0.58    0.60
  -5   9   6   20.33    2.57
   5   9  -6   17.12    2.50
   5  -9  -6   18.33    2.63
   5   9  -6   19.08    2.59
   5  -9  -5   85.16    6.90
  -5   9   5   84.85    6.09
   5   9  -5   83.24    6.37
  -5   9   4   47.79    4.03
   5  -9  -4   41.48    5.26
   5   9  -4   37.59    4.14
   5   9  -4   53.78    6.27
  -5   9   3   22.62    2.92
   5  -9  -3   24.85    3.88
   5   9  -3   24.54    3.28
   5   9  -3   27.21    4.29
  -5   9   2  345.93   12.41
   5  -9  -2  310.70   13.69
  -5  -9   2  338.68   14.92
  -5   9   1  182.45    8.66
   5   9  -1  180.62   11.01
  -5   9   1  187.53   11.75
  -5   9   1  193.60   10.74
  -5  -9   1  192.09   11.07
   5   9  -1  201.25   10.04
  -5   9   0   85.78    5.85
  -5   9   0   87.94    6.53
   5   9   0   83.71    5.84
   5   9   0   86.05    7.28
  -5  -9   0   86.59    7.26
   5   9   0   89.57    8.70
  -5   9  -1    8.03    2.01
  -5  -9  -1    3.61    1.72
   5   9   1    6.52    1.76
  -5  -9  -1    7.53    2.22
  -5   9  -1    5.29    1.56
  -5   9  -1    6.77    2.12
  -5  -9  -1    4.27    1.96
  -5   9  -2   37.83    4.27
  -5   9  -2   39.94    4.15
  -5   9  -2   37.19    4.39
   5   9   2   44.76    4.11
  -5   9  -2   41.24    4.94
  -5   9  -3  215.69   10.62
  -5   9  -3  201.55   10.66
  -5   9  -3  216.99   11.54
  -5  -9  -3  207.51   10.92
  -5   9  -4   34.08    4.40
  -5  -9  -4   33.45    4.32
  -5   9  -4   37.27    4.36
  -5   9  -5    0.22    0.74
  -5  -9  -5    0.23    0.78
  -5   9  -6   34.91    2.96
   5   9   6   43.55    2.93
  -5   9  -6   36.58    3.01
   5  11  -5    0.12    0.46
   5 -11  -5    0.69    0.61
   5  11  -5    0.76    0.67
   5 -11  -4    7.98    1.87
   5  11  -4    7.27    1.71
  -5 -11   4    7.18    1.77
  -5  11   3   92.57    5.48
   5 -11  -3   85.96    6.34
  -5 -11   3   96.45    6.84
   5  11  -3  111.13    7.33
  -5 -11   2   27.03    3.90
  -5  11   2   24.69    2.97
   5 -11  -2   20.39    3.19
  -5 -11   2   25.54    3.81
  -5  11   2   21.90    3.11
   5  11  -2   30.09    3.92
  -5 -11   1   93.03    7.46
  -5  11   1   74.97    6.04
   5  11  -1   76.18    6.21
  -5  11   1   78.65    5.54
  -5  11   0   23.90    3.61
  -5 -11   0   21.38    3.66
  -5  11   0   18.77    2.86
  -5  11   0   19.66    3.13
   5  11   0   24.07    3.40
  -5 -11  -1  191.96   10.20
  -5  11  -1  223.85   11.12
   5  11   2    0.37    0.66
  -5  11  -2    0.27    1.02
  -5  11  -3   -0.21    0.84
   5  11   3    0.63    0.85
  -5  11  -3    1.80    1.14
  -5 -11  -3    0.97    1.07
   5  11   4    6.35    1.24
  -5  11  -4    6.76    1.52
  -5  11  -4    4.75    1.35
  -5 -11  -4    7.99    1.74
  -5 -13   2  138.77    6.36
  -5  13   2  142.23    6.27
   5  13  -2  150.98    6.75
  -5 -13   1   98.86    5.88
  -5  13   1   91.80    5.30
   5  13  -1   98.70    5.44
  -5 -13   0   13.09    2.08
  -5  13   0   17.34    2.32
   5 -13   0   16.16    2.30
   5 -13   1    9.70    1.96
  -5  13  -1    8.58    1.62
  -5 -13  -1    6.79    1.38
  -5  13  -2   82.67    4.42
   5 -13   2   88.77    4.98
  -5 -13  -2   84.07    4.43
   6   0  -9    0.11    0.46
   6   0  -8   19.11    2.63
   6   0  -8   24.87    2.84
   6   0  -7    0.78    1.05
   6   0  -7   -0.23    0.83
   6   0  -7    0.99    1.04
   6   0  -6   36.76    4.19
   6   0  -6   36.71    4.75
   6   0  -5    0.56    0.88
   6   0  -5   -0.21    0.87
   6   0  -5    0.38    0.85
   6   0  -4  948.84   23.69
   6   0  -4  964.23   24.40
   6   0  -3    0.19    0.64
   6   0  -3    1.32    0.75
   6   0  -3   -0.15    0.62
   6   0  -3   -0.16    0.64
   6   0  -2  220.82    7.51
   6   0  -2  219.61    7.50
  -6   0   1    0.37    0.46
  -6   0   1    0.71    0.45
   6   0  -1    0.09    0.38
   6   0  -1    0.31    0.36
  -6   0   0 2859.95   50.47
  -6   0   0 2909.65   52.19
  -6   0   0 2923.24   51.95
   6   0   0 2899.25   51.02
  -6   0  -1    0.67    0.53
  -6   0  -1   -0.09    0.40
  -6   0  -1    0.10    0.43
  -6   0  -2  292.80    9.67
  -6   0  -2  281.68    8.87
  -6   0  -3    2.05    0.98
  -6   0  -3    0.51    0.65
  -6   0  -4 1538.27   37.75
  -6   0  -4 1617.55   36.91
  -6   0  -4 1615.89   35.94
  -6   0  -4 1590.36   38.23
  -6   0  -5   -0.27    0.77
  -6   0  -5    0.38    0.83
  -6   0  -5    0.71    1.01
  -6   0  -5    0.26    0.73
  -6   0  -6    3.02    1.28
  -6   0  -6    3.52    1.37
  -6   0  -6    2.02    1.45
  -6   0  -7    0.19    0.90
  -6   0  -7    0.38    1.27
  -6   0  -8   51.87    3.35
   6  -2  -8   13.20    2.16
   6  -2  -8   13.58    2.24
   6   2  -8   10.76    1.93
   6  -2  -7   24.13    3.30
   6   2  -7   24.43    3.38
   6   2  -7   17.43    2.67
   6  -2  -7   20.93    2.93
   6   2  -7   17.65    2.87
   6  -2  -6   19.72    3.09
   6  -2  -6   19.89    3.59
   6   2  -6   18.65    2.98
   6   2  -6   16.45    2.56
   6   2  -6   20.70    3.07
   6  -2  -5  221.16    9.36
   6   2  -5  208.82    9.66
   6  -2  -5  216.18    9.99
   6  -2  -5  200.86    8.83
   6   2  -5  205.54    8.63
   6  -2  -5  201.73   10.79
   6   2  -5  219.35    9.33
   6  -2  -4  334.40   12.28
   6  -2  -4  334.17   13.10
   6   2  -4  334.27   12.04
   6   2  -3    3.80    1.09
   6  -2  -3    3.72    1.30
   6   2  -3    4.52    1.51
   6  -2  -3    3.67    1.11
   6   2  -2    4.72    1.26
   6  -2  -2    5.50    1.22
   6  -2  -2    3.54    1.02
   6   2  -1  995.19   21.52
  -6   2   1 1013.40   21.18
  -6  -2   1  979.19   20.65
   6  -2  -1  996.93   21.06
   6  -2  -1  998.15   21.59
  -6   2   0   14.90    1.71
  -6  -2   0   17.08    1.58
  -6   2   0   12.48    1.57
   6   2   0   16.87    1.65
  -6  -2   0   14.31    1.72
  -6   2   0   12.89    1.79
   6  -2   0   15.21    1.56
  -6  -2  -1  752.36   17.23
  -6   2  -1  724.14   18.01
  -6   2  -1  734.31   16.83
  -6   2  -1  770.28   16.77
  -6  -2  -1  760.73   18.03
  -6   2  -1  760.77   19.32
  -6   2  -2 1813.05   38.73
  -6  -2  -2 1879.34   37.50
  -6   2  -2 1874.52   36.67
  -6  -2  -2 1855.28   37.97
  -6   2  -2 1874.45   39.64
  -6   2  -3  573.40   18.12
  -6   2  -3  626.63   16.23
  -6   2  -3  587.50   17.90
  -6   2  -4   14.92    2.90
  -6  -2  -4   19.90    2.52
  -6   2  -4   18.48    3.31
  -6   2  -4   20.66    2.83
  -6   2  -4   17.89    2.90
  -6  -2  -4   19.27    2.49
  -6  -2  -4   16.72    2.98
  -6   2  -4   20.62    2.56
  -6  -2  -4   22.36    2.87
  -6   2  -4   20.05    2.38
  -6  -2  -4   15.51    2.50
  -6  -2  -5   34.39    3.57
  -6   2  -5   28.70    4.67
  -6  -2  -5   32.94    3.57
  -6   2  -5   33.59    4.42
  -6   2  -5   36.84    5.01
  -6   2  -5   37.51    3.74
  -6   2  -5   38.94    4.35
  -6   2  -5   31.31    3.34
  -6  -2  -5   39.37    4.15
  -6   2  -6  174.93    8.50
  -6   2  -6  168.71   10.37
  -6   2  -6  166.69    9.54
  -6  -2  -6  154.39    8.04
  -6   2  -6  150.74   10.61
  -6   2  -6  159.50    8.05
  -6  -2  -6  163.74    8.02
  -6   2  -7  162.50    9.75
  -6  -2  -7  143.71    7.26
  -6   2  -7  149.83    7.23
  -6   2  -7  169.34    8.89
  -6   2  -7  162.44    7.62
  -6  -2  -7  134.42    6.95
  -6   2  -8    2.07    0.72
  -6  -2  -8    1.54    0.75
   6   4  -8    4.80    1.41
   6  -4  -8    7.77    1.66
   6  -4  -8    6.36    1.39
   6  -4  -7  186.51    8.85
   6   4  -7  165.01    9.13
   6   4  -7  169.47    8.60
   6   4  -7  171.44    8.66
   6   4  -7  153.15    8.00
   6   4  -7  168.09    9.06
   6  -4  -7  150.88    8.36
   6  -4  -6  190.59    8.93
   6   4  -6  164.25    9.37
  -6   4   6  177.55    9.58
   6   4  -6  175.36    9.55
   6   4  -6  162.61    8.99
   6  -4  -5   31.83    3.35
   6  -4  -5   29.08    3.67
   6   4  -5   33.02    3.49
   6   4  -5   28.52    3.63
   6   4  -5   39.78    4.34
  -6   4   5   35.18    3.53
  -6   4   5   33.94    9.35
   6   4  -5   31.90    3.66
   6   4  -4  272.79   11.99
   6   4  -4  264.24   10.79
   6   4  -4  271.17   11.10
   6  -4  -4  254.51   11.66
   6  -4  -4  285.41   12.76
  -6   4   4  262.68    9.63
  -6   4   4  285.98   21.56
   6   4  -3 1438.41   29.44
   6   4  -3 1532.05   32.83
   6  -4  -3 1558.84   31.15
   6  -4  -3 1518.28   31.16
   6   4  -2 1701.42   37.28
   6   4  -2 1737.39   37.01
   6   4  -2 1698.75   37.28
   6  -4  -2 1665.43   36.16
  -6   4   1  559.88   16.15
   6   4  -1  525.56   15.00
  -6  -4   0  101.81    5.81
  -6   4   0  116.31    5.53
   6   4   0  127.12    6.10
   6   4   0  115.42    5.58
  -6   4   0  115.38    6.18
  -6   4   0  101.37    6.07
  -6   4  -1 4444.25   84.39
  -6  -4  -1 4598.08   81.34
   6   4   1 4626.91   82.76
  -6  -4  -1 4443.45   83.08
  -6   4  -2   55.30    5.57
  -6  -4  -2   72.69    5.15
   6   4   2   75.17    5.70
  -6  -4  -2   69.62    5.28
  -6   4  -2   79.55    6.23
  -6   4  -3    6.34    2.06
  -6   4  -3    0.38    0.96
  -6  -4  -3    3.47    1.41
   6   4   3    4.13    1.64
  -6  -4  -3    2.47    1.22
  -6   4  -4   15.36    2.88
  -6  -4  -4   22.93    2.93
  -6   4  -4   20.60    4.17
  -6  -4  -4   17.29    3.18
   6   4   4   18.38    3.27
  -6   4  -4   19.52    2.64
  -6   4  -4   18.56    3.09
  -6   4  -4   13.86    2.85
  -6   4  -4   19.48    2.50
  -6  -4  -4   19.47    3.01
  -6  -4  -5  539.22   16.76
  -6  -4  -5  487.79   17.27
  -6  -4  -5  496.00   19.99
  -6  -4  -5  566.97   16.81
  -6   4  -5  537.03   19.99
  -6   4  -5  549.24   16.54
  -6   4  -5  535.78   15.85
  -6  -4  -6   48.83    4.42
  -6   4  -6   48.49    4.23
  -6  -4  -6   55.14    4.55
  -6   4  -6   54.52    5.26
  -6   4  -6   59.84    6.34
  -6   4  -6   43.96    4.16
  -6   4  -6   50.99    5.28
  -6  -4  -7    7.02    1.52
  -6  -4  -7    8.97    1.73
  -6   4  -7    7.70    1.99
  -6   4  -7    9.43    1.78
  -6   4  -7    6.34    1.55
   6  -6  -8   22.02    2.03
   6  -6  -8   20.89    2.04
   6   6  -8   21.18    2.00
   6  -6  -7   32.13    3.26
  -6   6   7   32.58    3.40
   6   6  -7   29.06    3.59
   6   6  -7   32.30    3.50
   6  -6  -7   29.59    3.20
   6   6  -7   28.36    3.05
   6   6  -7   34.86    4.02
  -6   6   6  524.82   18.08
   6   6  -6  545.34   17.60
   6  -6  -6  519.88   18.79
   6  -6  -5  687.16   23.03
  -6   6   5  679.29   19.21
   6   6  -5  648.10   20.29
   6   6  -5  663.08   20.38
   6   6  -4  323.15   12.75
   6  -6  -4  351.68   14.95
   6  -6  -4  295.21   14.33
  -6   6   4  304.66   11.57
   6  -6  -4  307.09   15.13
   6   6  -4  343.12   15.43
  -6   6   3   13.94    5.41
   6   6  -3   24.56    3.16
   6   6  -3   19.80    3.45
   6  -6  -3   26.91    3.97
  -6   6   3   21.01    2.76
   6   6  -3   20.16    2.89
   6   6  -2 1008.50   27.46
   6   6  -2  993.30   29.39
  -6   6   2  973.17   23.38
   6   6  -1 1038.49   26.73
  -6   6   1 1022.49   27.25
   6   6  -1 1018.28   28.50
  -6   6   0    7.17    1.56
   6   6   0    9.31    1.99
  -6  -6   0    8.48    2.11
  -6  -6  -1  154.18    8.34
  -6   6  -1  180.73    8.81
   6   6   1  152.39    8.95
  -6  -6  -1  171.83    9.70
  -6   6  -2  345.48   13.75
  -6   6  -2  324.56   12.64
  -6   6  -2  341.65   11.95
   6   6   2  314.93   14.45
  -6  -6  -2  307.84   13.24
  -6   6  -2  334.30   13.44
  -6  -6  -2  336.33   14.60
  -6   6  -2  309.20   15.04
  -6   6  -3  744.19   24.94
   6   6   3  845.41   27.36
  -6   6  -3  785.37   23.16
  -6  -6  -3  791.13   24.66
  -6   6  -3  819.01   21.79
  -6   6  -3  808.43   27.32
  -6  -6  -3  835.73   23.45
  -6  -6  -3  833.70   23.58
  -6   6  -3  807.60   24.38
  -6  -6  -3  783.74   24.98
  -6   6  -4  236.61   13.69
  -6   6  -4  277.81   11.40
  -6   6  -4  297.55   14.07
  -6  -6  -4  308.82   11.48
  -6   6  -4  273.90   12.62
  -6  -6  -4  291.39   13.34
  -6  -6  -4  264.80   13.49
   6   6   4  270.60   14.78
  -6   6  -4  297.84   10.91
  -6  -6  -4  301.47   13.37
  -6  -6  -5    3.28    1.34
  -6   6  -5    4.44    1.73
  -6   6  -5    2.31    1.27
  -6   6  -5    2.97    1.31
  -6   6  -5    3.36    1.31
  -6  -6  -5    3.97    1.78
  -6  -6  -6  200.32    8.53
  -6   6  -6  200.18    8.31
  -6   6  -6  174.26   10.09
  -6  -6  -6  169.69    9.13
  -6  -6  -7   58.75    3.71
  -6   6  -7   58.88    3.64
  -6   6  -7   57.66    4.64
   6  -8  -7   33.55    2.55
  -6   8   7   25.35    2.38
   6  -8  -7   31.75    2.57
   6   8  -7   28.33    2.36
   6   8  -7   30.10    2.84
   6   8  -6   57.61    4.13
   6  -8  -6   54.67    4.21
   6  -8  -6   58.21    5.26
   6   8  -6   58.71    4.88
  -6   8   6   61.29    4.98
   6   8  -6   58.26    4.75
   6   8  -6   46.17    4.51
   6  -8  -5    9.14    2.59
   6   8  -5   12.96    2.52
   6   8  -5   12.27    2.37
  -6   8   5   10.83    2.45
  -6   8   4  104.90    6.40
   6  -8  -4   89.79    7.92
  -6   8   4  101.51    7.19
   6   8  -4   89.97    6.53
   6   8  -4  111.61    9.09
  -6   8   3   19.89    2.80
  -6   8   3   23.23    4.29
   6  -8  -3   21.49    3.61
   6   8  -3   19.91    3.77
   6  -8  -3   18.09    3.71
   6   8  -3   20.22    3.68
  -6   8   2  263.28   10.36
  -6   8   2  254.62   13.44
   6   8  -2  250.62   11.75
   6   8  -2  244.66   12.89
  -6  -8   2  264.21   12.38
   6   8  -2  270.11   15.38
  -6   8   1  292.98   10.56
  -6   8   1  284.06   10.72
  -6   8   1  275.62   13.83
   6   8  -1  285.02   11.62
   6   8  -1  263.92   12.99
  -6  -8   1  280.11   13.06
   6   8  -1  276.50   15.29
  -6   8   0  755.83   19.70
  -6   8   0  742.52   19.47
   6   8   0  727.45   22.81
   6   8   0  721.81   19.61
   6   8   0  708.79   25.73
  -6   8   0  694.73   20.63
  -6  -8   0  745.87   23.10
  -6   8  -1   32.35    3.66
  -6   8  -1   25.97    3.03
  -6  -8  -1   26.91    4.38
   6   8   1   29.29    3.17
  -6   8  -1   27.17    3.25
  -6  -8  -1   29.57    4.25
  -6   8  -1   32.62    4.09
  -6  -8  -1   33.09    4.34
  -6   8  -1   29.42    4.79
  -6   8  -2   22.41    3.39
  -6  -8  -2   22.54    3.94
  -6   8  -2   23.63    3.45
   6   8   2   18.17    3.78
  -6   8  -2   23.45    3.81
  -6   8  -2   27.23    3.40
  -6   8  -2   22.04    4.40
  -6  -8  -2   23.70    4.25
  -6   8  -3   33.26    4.32
  -6   8  -3   29.43    3.76
  -6   8  -3   27.63    3.95
  -6   8  -3   27.31    4.22
  -6  -8  -3   35.95    4.48
  -6   8  -4  132.78    8.41
  -6   8  -4  135.81    9.29
  -6  -8  -4  132.40    8.81
  -6   8  -4  131.09    8.94
  -6   8  -5   73.64    5.75
  -6  -8  -5   74.30    5.95
  -6  -8  -6    3.24    0.93
  -6   8  -6    3.88    1.31
  -6  -8  -6    1.95    1.03
   6  10  -6    0.92    0.67
  -6  10   6    0.90    0.56
   6  10  -6    1.95    0.72
   6 -10  -5    7.11    1.72
   6  10  -5    4.74    1.55
  -6 -10   4   -0.49    1.16
   6 -10  -4   -0.28    0.86
  -6  10   4    0.67    0.97
  -6  10   3   27.64    3.19
   6 -10  -3   25.96    3.79
   6  10  -3   31.65    4.21
  -6 -10   3   27.37    4.13
  -6  10   2  131.98    7.16
  -6 -10   2  127.64    8.67
  -6 -10   2  126.40    8.69
  -6  10   1    2.42    1.43
   6  10  -1   -0.53    1.06
  -6 -10   1   -0.30    1.26
  -6  10   1    1.35    1.14
  -6 -10   0   13.51    3.11
   6  10   0   14.03    2.68
  -6  10   0   14.85    2.91
  -6  10   0   14.23    2.60
  -6  10  -1   14.79    2.79
  -6 -10  -1   12.07    2.79
  -6  10  -1   11.31    2.28
   6  10   1   13.91    2.50
  -6  10  -1   11.83    2.69
  -6  10  -2   18.99    3.06
   6  10   2   14.22    2.38
  -6  10  -2   17.82    3.15
  -6  10  -3   40.34    4.24
   6  10   3   39.14    3.60
  -6  10  -3   33.55    4.01
  -6  10  -3   35.86    4.29
  -6 -10  -3   35.22    4.29
   6  10   4   86.50    5.03
  -6  10  -4   82.16    5.70
  -6  10  -4   74.95    5.65
  -6 -10  -4   87.11    6.09
  -6  10  -5   59.97    4.12
   6  10   5   61.35    3.55
  -6 -10  -5   60.21    4.12
  -6 -12   4   27.19    2.47
  -6  12   4   30.03    2.58
  -6 -12   3    9.07    1.87
  -6  12   3    9.56    1.76
  -6  12   3    9.91    1.58
  -6 -12   2   91.89    5.99
  -6 -12   2   84.83    5.96
  -6  12   2   89.13    5.70
  -6  12   2   82.21    4.91
  -6  12   1    0.17    0.83
  -6  12   1   -0.23    0.91
  -6 -12   1    0.51    1.03
  -6 -12   0   58.25    5.06
  -6  12   0   57.78    5.02
   6 -12   0   52.84    4.81
  -6  12   0   56.25    4.31
  -6 -12  -1    8.16    1.85
   6 -12   1    8.85    2.22
  -6  12  -1    7.80    1.98
  -6 -12  -1    8.94    1.86
  -6 -12  -2  151.40    7.34
  -6  12  -2  134.43    7.11
   6 -12   2  134.46    7.48
  -6  12  -3    6.80    1.43
  -6 -12  -3    8.88    1.67
   7  -1  -8   13.99    2.23
   7   1  -8   13.50    2.24
   7   1  -8   16.09    2.23
   7  -1  -8   16.62    2.30
   7  -1  -7    0.25    0.99
   7   1  -7    1.02    1.02
   7   1  -7    0.44    0.62
   7   1  -7    0.25    0.94
   7  -1  -6  133.75    7.81
   7   1  -6  120.70    7.66
   7  -1  -6  146.75    8.29
   7  -1  -6  133.88    9.25
   7   1  -5  855.19   23.54
   7  -1  -5  923.74   23.33
   7   1  -5  924.23   23.77
   7  -1  -5  930.24   26.57
   7   1  -4  165.30    9.43
   7  -1  -4  164.42    8.15
   7  -1  -4  169.38    8.70
   7   1  -3  517.89   16.80
   7  -1  -3  517.61   15.00
   7   1  -3  525.34   15.00
   7  -1  -3  534.68   15.50
   7   1  -3  550.36   15.50
  -7   1   2  875.71   18.90
  -7  -1   2  869.90   19.21
   7  -1  -2  828.62   19.69
   7   1  -2  832.91   19.67
   7  -1  -2  838.27   19.76
  -7   1   1 2168.01   40.23
  -7  -1   1 2153.09   40.58
  -7  -1   1 2080.84   39.47
   7  -1  -1 2099.31   40.06
   7   1  -1 2110.23   40.17
  -7   1   0 1497.38   28.31
  -7  -1   0 1479.80   29.72
  -7   1   0 1451.58   29.19
  -7   1   0 1452.28   27.40
  -7  -1   0 1446.78   29.11
   7  -1   0 1439.63   27.89
  -7   1  -1  813.30   18.66
  -7  -1  -1  823.93   19.02
  -7   1  -1  836.53   18.69
  -7   1  -1  815.16   18.35
  -7  -1  -1  827.94   18.88
  -7   1  -1  797.79   17.76
  -7  -1  -2  995.08   22.81
  -7  -1  -2 1040.85   23.22
  -7   1  -2  988.50   22.21
  -7   1  -2  969.60   22.01
  -7   1  -3  579.95   17.99
  -7  -1  -3  595.98   17.46
  -7   1  -3  589.49   16.40
  -7   1  -4   54.38    5.50
  -7  -1  -4   55.06    4.05
  -7   1  -4   55.36    4.03
  -7  -1  -4   53.89    4.13
  -7  -1  -4   52.70    5.40
  -7   1  -4   48.94    5.08
  -7   1  -4   50.61    5.26
  -7   1  -4   56.08    4.15
  -7   1  -4   54.46    4.68
  -7  -1  -4   55.12    4.48
  -7   1  -5    1.97    1.19
  -7  -1  -5    4.04    1.51
  -7   1  -5    4.32    1.60
  -7   1  -5    6.82    1.69
  -7  -1  -5    5.22    1.53
  -7  -1  -5    3.37    1.72
  -7   1  -5    4.46    1.89
  -7   1  -5    2.41    1.45
  -7   1  -5    4.38    1.60
  -7  -1  -5    5.78    1.72
  -7   1  -5    2.38    1.13
  -7   1  -6    8.24    2.57
  -7  -1  -6    9.39    2.64
  -7  -1  -6   11.22    2.26
  -7   1  -6   10.71    2.69
  -7   1  -6   11.88    2.34
  -7   1  -6   11.83    2.64
  -7   1  -6   12.80    2.34
  -7  -1  -6    6.98    1.73
  -7  -1  -7  382.17   15.56
  -7   1  -7  412.96   17.18
  -7   1  -7  380.70   12.42
  -7  -1  -7  356.56   12.11
  -7   1  -8   17.38    1.83
  -7  -1  -8   16.97    1.84
   7  -3  -8    0.52    0.66
   7   3  -8    0.36    0.65
   7  -3  -8    0.18    0.73
   7  -3  -7   76.26    5.66
   7   3  -7   71.30    5.82
   7   3  -7   64.36    5.02
   7  -3  -7   57.25    5.09
   7  -3  -6  136.59    7.63
   7   3  -6  119.60    7.72
   7   3  -6  129.85    7.20
   7   3  -6  129.99    8.05
   7   3  -6  134.17    8.32
   7   3  -6  152.27    8.29
   7   3  -5   17.67    2.87
   7  -3  -5   20.58    2.75
  -7   3   5   20.82    3.16
   7  -3  -5   29.47    4.20
   7   3  -5   20.57    3.15
   7   3  -4   22.57    2.98
   7   3  -4   27.67    4.09
   7   3  -4   26.61    3.31
   7  -3  -4   23.34    3.26
   7  -3  -4   26.31    3.60
   7   3  -3 1536.46   37.00
   7  -3  -3 1555.63   35.00
   7  -3  -3 1589.56   35.62
   7   3  -2    0.19    0.65
   7  -3  -2    0.88    0.81
   7  -3  -2   -0.17    0.49
  -7   3   1 1036.66   23.35
   7  -3  -1 1032.39   23.16
   7   3  -1 1005.65   23.02
  -7   3   0   72.03    4.17
   7   3   0   69.12    3.99
  -7  -3   0   66.08    4.29
  -7   3   0   69.10    4.68
  -7   3  -1 2693.76   54.62
  -7   3  -1 2796.01   55.70
  -7  -3  -1 2801.26   54.01
  -7  -3  -1 2793.44   52.50
  -7  -3  -2    7.20    1.59
  -7   3  -2    5.31    1.73
   7   3   2    4.78    1.56
  -7   3  -2    5.09    1.69
  -7  -3  -2    6.47    1.65
  -7   3  -3  318.63   14.38
   7   3   3  298.49   12.27
  -7  -3  -3  322.40   12.22
  -7   3  -3  342.93   14.06
  -7  -3  -4  217.17   11.65
  -7   3  -4  202.44   12.60
  -7  -3  -4  250.61    9.86
  -7  -3  -4  236.65    9.39
  -7   3  -4  230.94   10.81
  -7   3  -4  227.98   12.23
  -7   3  -4  260.36    9.84
  -7   3  -4  232.64   10.91
  -7   3  -4  230.83    8.93
  -7  -3  -4  233.65   10.30
  -7  -3  -5  610.92   22.83
  -7   3  -5  625.71   23.23
  -7  -3  -5  644.57   18.41
  -7  -3  -5  643.61   18.25
  -7   3  -5  595.60   20.37
  -7   3  -5  627.67   18.18
  -7   3  -5  611.61   17.42
  -7  -3  -5  599.04   19.06
  -7   3  -6  119.46    8.01
  -7  -3  -6  120.79    6.92
  -7  -3  -6  129.33    7.12
  -7   3  -6  114.38    8.12
  -7   3  -6  130.25   10.02
  -7   3  -6  134.19    7.27
  -7   3  -6  126.45    6.97
  -7  -3  -7   69.72    4.63
  -7   3  -7   71.21    4.68
  -7  -3  -7   67.63    4.42
  -7   3  -7   64.37    5.29
  -7  -3  -7   52.77    4.08
  -7   3  -7   73.84    4.72
  -7  -3  -8    8.65    1.29
   7  -5  -8  108.44    5.07
   7   5  -8   96.88    5.57
   7  -5  -8   98.57    5.19
   7   5  -8  103.44    5.11
   7   5  -7    6.29    2.02
   7   5  -7    2.94    1.32
   7  -5  -7    1.54    1.01
   7   5  -7    2.74    1.31
   7   5  -6  192.50    9.69
   7   5  -6  172.15    9.41
  -7   5   6  182.37    9.82
   7   5  -6  171.91    9.32
   7   5  -5   52.55    5.08
   7   5  -5   52.59    5.21
  -7   5   5   54.75    5.44
  -7   5   5   52.19    4.56
   7   5  -4  380.56   14.09
   7   5  -4  411.16   14.62
   7  -5  -4  381.30   15.75
   7  -5  -4  367.91   16.01
  -7   5   4  397.15   13.10
   7   5  -3  416.66   16.38
  -7   5   3  394.11   12.45
   7  -5  -3  392.04   15.22
   7  -5  -3  397.51   15.46
  -7   5   2   67.50    5.97
   7   5  -2   52.88    4.86
   7   5  -2   62.63    5.61
   7  -5  -2   55.39    4.76
   7   5  -2   59.94    5.23
  -7   5   1 1171.28   28.34
   7   5  -1 1134.73   27.61
  -7   5   0   69.26    4.58
   7   5   0   58.29    4.44
  -7  -5   0   53.71    4.69
  -7   5   0   53.88    4.89
  -7   5  -1 1028.89   26.52
   7   5   1 1026.38   26.55
  -7  -5  -1  999.54   25.11
  -7  -5  -1 1016.83   26.93
  -7   5  -1 1031.50   28.37
  -7   5  -2  323.41   15.07
   7   5   2  312.65   13.67
  -7  -5  -2  297.38   12.27
  -7  -5  -2  316.19   13.31
  -7   5  -2  317.17   14.55
  -7   5  -3  452.53   18.03
  -7   5  -3  535.07   17.51
  -7  -5  -3  530.76   15.26
  -7   5  -3  473.03   21.25
  -7  -5  -3  536.04   18.56
   7   5   3  560.12   20.37
  -7   5  -3  506.96   15.65
  -7  -5  -3  513.84   17.47
  -7   5  -3  508.74   17.17
  -7   5  -3  541.52   17.94
  -7  -5  -3  528.71   18.61
  -7   5  -3  573.36   15.03
  -7   5  -3  545.33   20.64
  -7  -5  -3  570.33   17.62
  -7   5  -4   35.83    4.84
  -7   5  -4   41.60    6.38
  -7  -5  -4   53.13    4.51
  -7  -5  -4   47.77    5.28
   7   5   4   37.18    5.00
  -7   5  -4   49.89    4.97
  -7   5  -4   44.06    4.93
  -7   5  -4   56.93    5.57
  -7   5  -4   47.70    4.10
  -7   5  -4   50.92    4.11
  -7  -5  -4   47.68    4.98
  -7   5  -5  162.06    7.84
  -7  -5  -5  171.89    8.63
  -7   5  -5  178.64   10.40
  -7   5  -5  174.88    8.33
  -7  -5  -5  159.48    9.21
  -7   5  -6  234.07   11.60
  -7  -5  -6  241.12    9.89
  -7   5  -6  259.55   12.30
  -7  -5  -6  259.11    9.80
  -7   5  -6  240.90    9.68
  -7   5  -6  252.32    9.74
  -7  -5  -7   49.64    3.51
  -7   5  -7   49.76    3.58
  -7   5  -7   51.56    4.52
   7   7  -7    1.77    0.90
   7   7  -7    3.54    1.23
  -7   7   7    3.51    1.12
   7   7  -7    5.36    1.39
   7  -7  -7    3.87    1.15
   7  -7  -7    5.31    1.31
   7   7  -7    5.18    1.43
   7  -7  -6  113.84    7.70
  -7   7   6  118.48    7.43
   7   7  -6  112.28    7.04
   7   7  -6  106.71    7.10
  -7   7   5   78.31    8.73
   7  -7  -5  107.07    8.14
   7   7  -5   95.46    6.70
   7   7  -5   97.56    6.73
  -7   7   5  106.98    7.49
  -7   7   4  303.22   16.51
   7   7  -4  343.91   13.35
  -7   7   4  360.57   14.34
   7   7  -4  340.62   13.23
  -7  -7   4  323.12   13.76
  -7   7   3    0.34    1.72
  -7   7   3    0.42    1.30
   7   7  -3    0.76    1.08
   7  -7  -3    0.75    1.06
  -7   7   2  144.61    9.63
   7   7  -2  152.11    9.34
   7   7  -2  144.16    9.41
   7   7  -2  141.83   10.58
  -7   7   1    0.33    0.83
  -7   7   1    2.43    1.06
   7   7  -1    1.32    1.08
  -7  -7   1    1.96    1.34
   7   7  -1    2.08    1.25
   7   7  -1    1.58    1.33
  -7   7   0  275.55   10.00
  -7   7   0  272.61    9.66
   7   7   0  293.14   12.53
   7   7   0  268.01    9.97
  -7   7   0  265.73   10.79
  -7  -7   0  289.41   12.54
  -7  -7   0  259.66   12.57
   7   7   0  262.88   13.42
  -7   7  -1   68.04    5.06
  -7   7  -1   59.93    4.66
   7   7   1   63.71    4.62
  -7  -7  -1   59.03    5.37
  -7   7  -1   61.74    5.39
  -7  -7  -1   57.24    6.05
  -7   7  -1   59.93    6.57
  -7  -7  -1   59.59    5.58
  -7   7  -2   75.26    6.11
  -7   7  -2   76.10    6.06
  -7   7  -2   77.29    5.62
   7   7   2   67.94    6.91
  -7   7  -2   77.46    6.62
  -7  -7  -2   73.02    7.09
  -7   7  -2   78.35    7.94
  -7  -7  -2   72.80    6.54
  -7   7  -3   42.44    5.15
  -7  -7  -3   47.01    5.59
  -7   7  -3   44.30    4.96
  -7   7  -3   45.39    4.41
   7   7   3   45.12    6.08
  -7   7  -3   56.96    5.83
  -7  -7  -3   46.29    5.67
  -7   7  -3   42.12    6.00
  -7  -7  -3   43.96    4.88
  -7   7  -4  372.21   16.79
  -7   7  -4  381.69   13.94
  -7  -7  -4  380.58   15.50
  -7   7  -4  365.61   16.14
  -7  -7  -4  397.97   15.85
  -7   7  -4  383.17   15.25
  -7  -7  -5   12.82    2.17
  -7   7  -5   12.24    2.53
  -7  -7  -5   13.24    2.69
  -7  -7  -6    2.76    1.08
  -7   7  -6    2.77    1.06
  -7   7  -6    2.61    1.32
  -7   9   6    1.38    0.80
   7   9  -6    0.18    0.72
   7   9  -6    0.97    0.63
  -7   9   5  116.97    6.74
   7   9  -5  113.47    6.67
  -7   9   4   26.57    3.09
   7   9  -4   28.05    3.45
  -7  -9   4   22.98    3.44
  -7   9   3    7.09    1.79
  -7  -9   3    7.89    2.38
  -7   9   2   32.23    3.40
  -7  -9   2   32.73    4.43
  -7   9   2   35.12    3.63
  -7  -9   2   30.75    4.35
  -7   9   1  312.91   11.62
  -7   9   1  308.30   11.78
  -7  -9   1  315.89   14.50
   7   9  -1  289.46   12.41
  -7  -9   1  306.70   13.44
  -7   9   0  113.68    6.74
  -7   9   0  123.68    7.28
   7   9   0  107.35    6.91
  -7  -9   0  113.91    8.39
  -7   9   0  115.02    7.79
  -7   9  -1   73.37    5.86
  -7   9  -1   76.88    6.59
   7   9   1   73.14    5.45
  -7  -9  -1   67.67    6.32
  -7   9  -2   88.60    6.59
  -7   9  -2   85.21    6.50
   7   9   2   90.84    5.97
  -7   9  -2   82.01    6.05
  -7   9  -2   87.81    7.19
  -7   9  -3  166.13    9.31
  -7   9  -3  169.47    9.96
  -7   9  -3  174.09    9.01
   7   9   3  180.76    8.53
  -7   9  -3  158.88    9.21
  -7  -9  -3  175.11    9.85
  -7   9  -4    3.58    1.46
   7   9   4    4.77    1.44
  -7   9  -4    4.46    1.70
  -7  -9  -4    6.53    1.96
  -7   9  -5    3.23    1.21
   7   9   5    4.52    1.23
  -7  -9  -5    3.51    1.24
   7   9   6    2.36    0.69
   7  11  -5    1.51    0.76
  -7  11   5    1.41    0.66
  -7  11   4   -0.13    0.53
   7  11  -4   -0.18    0.66
  -7 -11   4   -0.54    0.72
  -7  11   3  269.16    9.71
  -7 -11   3  269.83   11.51
  -7  11   3  267.32   10.54
  -7  11   2    0.93    0.88
  -7 -11   2    1.10    1.16
  -7 -11   2    0.27    1.03
  -7  11   2    0.23    0.79
  -7 -11   1   44.96    5.06
  -7  11   1   35.88    4.18
  -7  11   1   47.04    4.19
  -7 -11   0  116.77    7.93
  -7  11   0  120.13    7.94
   7  11   0  121.04    7.30
  -7  11   0  123.07    6.99
   7  11   1  147.81    7.73
  -7 -11  -1  135.23    8.12
  -7  11  -1  142.82    8.66
  -7  11  -2   53.82    4.66
   7  11   2   54.67    4.33
  -7  11  -2   49.88    4.78
  -7 -11  -2   55.29    4.93
  -7  11  -3    4.23    1.35
   7  11   3    3.37    1.07
  -7  11  -3    4.97    1.54
  -7 -11  -3    1.07    0.98
   7  11   4    0.90    0.64
  -7  11  -4    0.84    0.69
  -7  11  -4    1.50    0.79
  -7 -11  -4    0.30    0.54
  -7 -13   2   36.24    2.84
  -7  13   2   39.74    3.05
  -7 -13   1   38.07    3.34
  -7  13   1   34.97    3.05
  -7 -13   0   45.89    3.49
  -7  13   0   50.07    3.67
   7 -13   0   49.60    3.67
   7 -13   1   -0.33    0.62
  -7  13  -1    0.40    0.50
  -7 -13  -1    0.11    0.50
   8   0  -8   33.14    3.42
   8   0  -7   -0.49    1.03
   8   0  -7   -0.25    0.85
   8   0  -6  129.88    7.89
   8   0  -5    0.21    0.94
   8   0  -5   -0.62    0.88
   8   0  -4  245.44   10.46
   8   0  -4  253.09   10.94
   8   0  -3   -0.23    0.58
   8   0  -3    0.18    0.52
   8   0  -3    1.11    0.88
  -8   0   2  963.36   21.14
   8   0  -2  919.66   21.56
   8   0  -2  904.78   21.11
  -8   0   1    0.78    0.66
  -8   0   1    0.11    0.50
   8   0  -1    0.12    0.37
  -8   0   0 3596.78   63.46
  -8   0   0 3504.87   65.68
  -8   0   0 3705.11   65.53
  -8   0  -1    0.13    0.48
  -8   0  -1    0.27    0.51
  -8   0  -1    0.42    0.56
  -8   0  -2   61.69    4.44
  -8   0  -2   64.96    4.32
  -8   0  -3    0.24    0.68
  -8   0  -4  298.85   14.18
  -8   0  -4  268.99   12.89
  -8   0  -4  299.75   10.62
  -8   0  -4  281.59   11.83
  -8   0  -5    0.30    0.85
  -8   0  -5   -0.20    0.76
  -8   0  -5    0.43    1.10
  -8   0  -5    2.73    1.38
  -8   0  -5    0.26    0.89
  -8   0  -6   52.73    6.62
  -8   0  -6   61.91    4.94
  -8   0  -7    0.72    1.37
  -8   0  -7    0.17    0.77
  -8   0  -8   83.33    3.85
   8  -2  -8   49.42    3.94
   8   2  -8   35.11    3.63
   8  -2  -7   47.38    4.50
   8   2  -7   33.75    4.00
   8   2  -6   15.76    2.80
   8  -2  -6   15.89    2.74
   8   2  -6   11.80    2.39
   8   2  -5  618.58   19.37
   8  -2  -5  659.42   18.45
   8  -2  -5  650.92   19.94
   8  -2  -5  609.52   21.15
   8   2  -4  148.31    9.73
   8  -2  -4  157.10    7.95
   8  -2  -4  147.73    8.23
   8  -2  -4  147.09    8.58
   8   2  -3  359.98   14.40
   8  -2  -3  384.49   13.07
  -8   2   2  960.79   21.76
  -8  -2   2  955.37   22.35
   8  -2  -2  965.52   22.83
   8  -2  -2  942.17   22.35
  -8   2   1 1528.34   31.41
  -8  -2   1 1519.37   32.21
  -8  -2   1 1494.78   30.76
   8  -2  -1 1601.14   31.93
  -8   2   0  232.40    8.01
  -8   2   0  237.00    8.38
  -8  -2   0  247.88    9.19
  -8  -2   0  234.41    8.50
  -8   2  -1  163.45    7.43
  -8   2  -1  172.17    6.59
  -8   2  -1  158.24    6.66
  -8  -2  -1  158.78    7.24
  -8  -2  -1  152.88    7.08
  -8   2  -2   47.90    4.39
  -8   2  -2   55.22    3.92
  -8  -2  -2   44.04    3.94
  -8   2  -3 1396.30   34.29
  -8   2  -3 1513.35   31.70
  -8   2  -4    2.90    1.53
  -8  -2  -4    2.59    1.05
  -8   2  -4    2.21    1.17
  -8  -2  -4    3.15    1.84
  -8  -2  -4    3.64    1.23
  -8   2  -4    3.49    1.42
  -8   2  -4    3.24    1.54
  -8   2  -4    2.58    1.69
  -8   2  -4    2.85    1.02
  -8  -2  -4    3.08    1.28
  -8  -2  -5   84.70    5.76
  -8  -2  -5   86.42    5.79
  -8   2  -5   94.44    7.80
  -8   2  -5   78.73    7.75
  -8   2  -5   95.99    6.17
  -8   2  -5   83.61    6.55
  -8   2  -5   84.91    5.59
  -8  -2  -6    2.89    1.30
  -8  -2  -6    1.03    0.87
  -8   2  -6    1.10    1.47
  -8   2  -6    2.95    1.94
  -8   2  -6    3.28    1.52
  -8   2  -6    2.88    1.60
  -8   2  -6    3.33    1.30
  -8   2  -7  175.89    9.76
  -8   2  -7  177.72    8.65
  -8   2  -7  159.30    7.12
  -8   2  -8    0.24    0.45
   8  -4  -8    6.69    1.40
  -8   4   8    9.65    4.19
   8  -4  -8    8.28    1.68
   8   4  -8    8.92    1.92
   8  -4  -7  243.09    9.96
   8   4  -7  210.51   10.67
   8   4  -7  227.66   10.26
   8  -4  -6   34.06    3.68
  -8   4   6   29.62    3.79
   8   4  -6   28.91    4.01
   8   4  -6   23.50    3.53
   8   4  -6   32.76    4.23
  -8   4   6   32.76    3.79
   8   4  -5   25.46    3.65
  -8   4   5   27.12    3.76
   8   4  -5   27.22    3.67
   8  -4  -5   21.55    3.83
  -8   4   5   26.54    3.21
   8   4  -4    1.82    0.96
  -8   4   4    1.00    1.10
   8   4  -4    0.37    0.95
   8   4  -4    1.51    0.96
   8  -4  -4    2.97    1.51
   8  -4  -4    0.45    0.82
   8  -4  -4    0.62    0.89
  -8   4   4    0.72    0.85
   8   4  -3 1589.92   39.12
   8  -4  -3 1603.01   37.30
   8  -4  -3 1602.68   37.43
   8   4  -2   36.47    3.89
   8   4  -2   42.97    4.10
   8  -4  -2   38.28    3.82
   8  -4  -2   34.43    3.62
  -8   4   1   20.61    2.69
   8   4  -1   16.35    2.36
  -8   4   0   55.43    4.05
  -8  -4   0   48.80    4.13
  -8   4   0   51.67    4.57
  -8   4  -1 3932.71   76.15
  -8  -4  -1 3970.29   73.29
  -8  -4  -1 3919.12   75.38
  -8   4  -1 3907.15   77.39
  -8   4  -2  108.79    8.32
  -8  -4  -2  104.61    6.58
   8   4   2  103.07    7.30
  -8  -4  -2  104.13    6.95
  -8   4  -2  107.67    7.79
  -8   4  -3  227.21   10.81
  -8  -4  -3  266.01    9.80
  -8   4  -3  213.15   13.51
  -8   4  -3  254.21   10.91
   8   4   3  240.77   12.02
  -8   4  -3  256.00    9.32
  -8   4  -3  254.97   11.07
  -8  -4  -3  255.82   11.71
  -8   4  -3  237.39   12.73
  -8  -4  -3  280.75   11.16
  -8  -4  -4   64.15    4.98
  -8   4  -4   67.79    8.02
  -8  -4  -4   57.17    5.99
  -8   4  -4   74.87    6.88
  -8   4  -4   72.36    5.12
  -8   4  -4   68.22    5.99
  -8   4  -4   68.15    4.70
  -8  -4  -4   72.34    5.82
  -8   4  -4   59.02    5.57
  -8  -4  -5  934.14   24.09
  -8  -4  -5  860.50   28.67
  -8  -4  -5  932.53   23.51
  -8   4  -5  924.90   29.25
  -8   4  -5  928.12   23.71
  -8   4  -5  899.61   22.87
  -8  -4  -5  874.47   24.93
  -8  -4  -6  112.29    6.55
  -8  -4  -6  121.40    6.56
  -8   4  -6  113.11    7.39
  -8   4  -6  106.98    6.33
  -8   4  -6  124.09    7.96
  -8   4  -6  116.22    6.40
  -8   4  -6  119.18    9.00
  -8   4  -7    4.37    1.43
  -8   4  -7    7.16    1.47
  -8  -4  -7    6.61    1.43
   8  -6  -8   14.86    1.56
  -8   6   7   20.60    4.69
   8   6  -7   27.50    3.72
   8   6  -7   40.95    3.85
  -8   6   7   29.09    3.03
   8  -6  -7   34.04    3.33
   8   6  -7   29.03    2.99
  -8   6   6   65.70    5.64
   8   6  -6   79.96    6.07
   8   6  -6   70.19    5.61
  -8   6   6   75.09    5.34
  -8   6   5  136.85    8.55
   8   6  -5  128.16    7.86
   8   6  -5  124.23    7.76
  -8   6   5  134.69    7.58
   8   6  -4  154.93    8.66
  -8   6   4  148.83    7.84
  -8   6   4  152.21    8.85
   8   6  -4  140.90    8.27
   8  -6  -4  147.50    9.87
   8  -6  -4  159.82   10.51
  -8   6   3   45.11    4.45
   8   6  -3   39.32    4.26
   8  -6  -3   43.39    5.07
  -8   6   3   36.29    3.65
   8  -6  -3   32.19    4.55
  -8  -6   3   40.78    4.44
  -8  -6   2  187.80    9.39
  -8   6   2  188.59   10.22
   8   6  -2  156.97    9.62
   8   6  -2  171.66    9.92
   8   6  -2  174.34   10.88
  -8   6   2  173.60    7.82
  -8   6   1 1774.87   36.02
  -8   6   1 1753.69   37.39
  -8   6   1 1682.34   39.75
   8   6  -1 1580.39   36.41
   8   6  -1 1638.78   38.72
  -8  -6   1 1628.70   37.23
  -8  -6   1 1706.03   38.38
  -8   6   0  197.18    7.90
  -8   6   0  205.63    9.11
   8   6   0  191.85    7.96
  -8  -6   0  213.21    9.94
  -8  -6   0  202.37   10.30
  -8   6  -1  127.10    6.94
   8   6   1  131.69    8.56
  -8   6  -1  142.34    8.41
  -8   6  -1  133.80    7.49
  -8   6  -1  149.42    7.32
  -8  -6  -1  140.33    7.85
  -8   6  -1  142.66    7.97
  -8  -6  -1  129.11    8.62
  -8   6  -1  130.15    9.33
  -8   6  -2  202.07   10.39
  -8   6  -2  198.04   11.62
  -8   6  -2  170.10    9.12
  -8  -6  -2  170.75    9.78
   8   6   2  191.32   11.37
  -8   6  -2  183.50    8.74
  -8   6  -2  188.83    9.93
  -8  -6  -2  183.59   10.75
  -8   6  -2  180.32   11.65
  -8   6  -3  784.72   25.44
  -8  -6  -3  806.13   23.99
  -8   6  -3  827.12   28.73
  -8  -6  -3  740.93   24.46
  -8   6  -3  796.76   23.79
  -8   6  -3  841.47   22.39
   8   6   3  847.62   28.03
  -8   6  -3  803.66   24.35
  -8  -6  -3  766.14   25.23
  -8   6  -3  798.90   27.85
  -8  -6  -3  853.51   24.09
  -8   6  -4   25.19    4.36
  -8   6  -4   29.74    3.56
  -8  -6  -4   32.75    3.61
  -8   6  -4   31.35    4.15
  -8  -6  -4   35.34    4.62
  -8   6  -4   35.15    4.38
  -8   6  -4   33.22    4.48
  -8  -6  -4   34.39    4.38
  -8  -6  -5    3.75    1.45
  -8   6  -5    2.36    1.34
  -8   6  -5    1.44    1.10
  -8   6  -5    0.19    0.89
  -8  -6  -5    1.94    1.32
  -8  -6  -6  110.79    5.90
  -8   6  -6  102.56    6.58
  -8   6  -6  108.53    5.63
  -8   6  -6  100.59    6.81
  -8   6  -7   87.20    4.85
  -8  -6  -7   67.66    3.70
   8  -8  -7    0.10    0.42
   8   8  -7   -0.19    0.50
  -8   8   7    0.10    0.39
   8   8  -6   70.47    5.19
   8   8  -6   77.67    5.26
  -8   8   6   71.51    5.03
  -8   8   5   57.97    5.18
  -8   8   5   56.10    4.45
  -8   8   5   43.16    4.38
   8   8  -5   39.80    4.17
   8   8  -5   50.19    4.57
  -8   8   4   60.34    5.42
  -8   8   4   55.77    5.06
   8   8  -4   54.88    4.95
  -8  -8   4   42.56    4.86
  -8   8   3   28.16    3.60
  -8   8   3   25.15    3.21
  -8  -8   3   24.90    3.89
  -8   8   2    2.92    1.33
  -8   8   2    2.33    1.64
  -8   8   2    1.83    1.12
  -8  -8   2    0.93    1.11
   8   8  -2    2.69    1.46
  -8  -8   2    1.87    1.37
   8   8  -2    0.50    1.28
  -8   8   1  180.07    8.36
  -8   8   1  185.48    8.40
   8   8  -1  156.24   10.06
   8   8  -1  169.17    9.06
  -8  -8   1  171.35   10.22
  -8  -8   1  166.78    9.52
   8   8  -1  175.65   12.24
  -8   8   0  182.50    8.54
  -8   8   0  159.18    7.64
   8   8   0  164.47    8.31
  -8   8   0  159.60    8.96
  -8  -8   0  157.65    9.69
  -8  -8  -1    4.83    1.80
  -8   8  -1    6.34    1.81
  -8   8  -1    6.14    1.66
   8   8   1    9.16    2.02
  -8   8  -1    5.46    1.85
  -8  -8  -1    5.99    2.09
  -8   8  -2  244.58   11.65
  -8   8  -2  228.31   11.24
   8   8   2  274.69   10.87
  -8   8  -2  242.70   10.90
  -8   8  -2  257.61   12.59
  -8  -8  -2  231.05   11.18
  -8   8  -3  337.54   14.26
  -8   8  -3  324.57   13.04
  -8   8  -3  317.52   13.74
  -8   8  -3  312.22   14.23
  -8  -8  -3  345.18   14.34
  -8   8  -4   47.03    4.85
  -8   8  -4   52.51    4.70
  -8   8  -4   51.61    5.43
  -8  -8  -4   47.13    5.01
  -8   8  -5    2.82    1.35
  -8  -8  -5    0.45    0.80
   8   8   6   23.25    2.23
  -8  -8  -6   15.89    1.87
  -8   8  -6   21.74    2.49
   8  10  -5   50.74    4.23
  -8  10   5   54.84    3.50
  -8  10   4   -0.81    0.92
  -8 -10   4   -0.23    1.08
  -8  10   3  220.26    9.14
  -8 -10   3  229.06   11.24
  -8  10   2    5.33    1.48
  -8  10   2    3.98    1.41
  -8 -10   2    4.24    1.77
  -8 -10   2    3.91    1.79
  -8  10   2    4.97    1.76
  -8  10   1   61.41    4.91
  -8  10   1   64.96    5.12
   8  10  -1   70.56    5.83
  -8 -10   1   54.42    5.29
  -8 -10   1   59.02    6.01
  -8  10   1   55.26    5.26
  -8  10   0   15.47    2.71
  -8  10   0   15.82    2.61
   8  10   0   14.77    2.73
  -8 -10   0   16.84    3.28
  -8  10   0   13.51    2.84
  -8  10  -1   75.75    6.03
   8  10   1   66.37    5.33
  -8 -10  -1   67.00    6.02
  -8  10  -1   72.16    6.41
  -8  10  -2  109.09    7.13
  -8  10  -2   92.32    6.07
   8  10   2  107.07    6.39
  -8  10  -2   99.76    7.25
  -8 -10  -2  108.59    7.20
  -8  10  -3    8.12    1.98
  -8  10  -3    6.75    1.76
   8  10   3    6.98    1.65
  -8  10  -3    6.83    1.91
  -8 -10  -3    7.81    2.08
   8  10   4   10.72    1.77
  -8  10  -4    9.40    1.90
  -8  10  -4    9.00    1.91
  -8 -10  -4    8.61    1.85
   8  10   5   50.91    3.02
  -8  10  -5   46.85    3.23
  -8 -10  -5   45.51    3.14
  -8 -12   3   32.55    3.09
  -8  12   3   34.91    3.12
  -8  12   3   33.82    2.71
  -8  12   2    8.27    1.55
  -8 -12   2    8.92    1.89
  -8 -12   2    7.77    1.71
  -8  12   2    6.32    1.57
  -8 -12   1    8.01    1.94
  -8  12   1    8.62    1.61
  -8  12   1   10.99    2.11
  -8 -12   0   38.12    3.86
  -8  12   0   34.46    3.67
   8 -12   0   31.10    3.52
   8  12   1   49.17    3.78
  -8 -12  -1   48.82    3.94
  -8  12  -1   55.26    4.49
  -8 -12  -1   45.72    3.76
   8  12   2   48.73    3.48
  -8  12  -2   50.80    3.96
  -8 -12  -2   43.72    3.51
   8 -12   2   45.70    4.01
  -8  12  -3    1.11    0.70
   9  -1  -8   44.13    3.70
   9   1  -8   44.86    3.98
   9   1  -7   19.09    2.97
   9  -1  -7   18.11    2.87
   9   1  -7   19.73    3.08
   9   1  -6   90.82    6.52
   9   1  -6   75.76    6.04
   9  -1  -6   85.98    6.31
   9  -1  -5  660.40   18.65
   9   1  -5  617.25   18.70
   9   1  -5  635.73   19.81
   9  -1  -5  633.22   19.79
   9  -1  -5  683.43   22.09
   9   1  -4  578.20   21.05
   9  -1  -4  617.77   18.20
   9  -1  -4  596.68   18.71
   9  -1  -4  584.65   18.87
   9   1  -3    8.02    2.16
   9  -1  -3   14.89    2.35
   9   1  -3   15.71    2.43
   9  -1  -3   11.89    2.13
  -9   1   2 1627.28   33.49
  -9  -1   2 1612.92   33.84
   9  -1  -2 1610.04   34.16
   9   1  -2 1629.47   34.27
   9  -1  -2 1583.08   33.50
  -9   1   1 2519.46   48.63
  -9  -1   1 2558.09   48.96
  -9  -1   1 2468.89   47.64
   9  -1  -1 2515.05   48.03
  -9   1   0    1.38    0.66
  -9   1   0    3.45    1.06
  -9  -1   0    2.30    1.05
  -9  -1   0    0.89    0.73
  -9   1  -1   63.29    4.25
  -9   1  -1   59.10    3.69
  -9   1  -1   64.21    4.22
  -9  -1  -1   57.94    4.21
  -9   1  -1   63.57    4.39
  -9  -1  -1   65.41    4.49
  -9   1  -2   26.65    2.79
  -9  -1  -2   28.92    3.21
  -9   1  -3 1102.68   26.99
  -9   1  -3 1077.75   28.87
  -9  -1  -3 1173.56   25.17
  -9   1  -3 1128.15   25.15
  -9   1  -4   81.66    7.07
  -9  -1  -4   80.39    5.14
  -9  -1  -4   84.82    6.40
  -9  -1  -4   86.97    5.49
  -9  -1  -4   89.39    5.53
  -9  -1  -4   66.84    6.91
  -9   1  -4   83.03    7.28
  -9   1  -4   78.34    6.98
  -9   1  -4   94.17    5.73
  -9   1  -4   84.29    6.28
  -9   1  -4   77.72    4.93
  -9  -1  -5  256.29   10.58
  -9   1  -5  240.38   13.06
  -9   1  -5  251.48   10.46
  -9   1  -5  269.48   11.99
  -9   1  -5  255.08   10.31
  -9  -1  -5  249.03   14.31
  -9  -1  -6  126.95    9.59
  -9   1  -6  127.36   10.01
  -9   1  -6  128.56    8.92
  -9   1  -6  141.61    8.49
  -9   1  -6  139.80    7.32
  -9  -1  -6  122.19    6.87
  -9   1  -7   32.13    4.46
  -9  -1  -7   32.01    4.00
  -9   1  -7   30.74    2.93
  -9  -1  -7   30.14    2.94
   9   3  -8    8.86    1.82
   9  -3  -7  323.30   11.86
  -9   3   7  302.23   11.01
   9   3  -6    0.58    0.98
   9   3  -6    1.06    1.01
   9  -3  -6    3.66    1.42
   9   3  -6    0.87    0.90
   9   3  -5  145.76    8.59
  -9   3   5  121.95    7.51
   9  -3  -5  137.48    8.45
   9   3  -5  123.48    8.07
   9  -3  -5  125.03    8.99
   9   3  -4  686.13   24.08
  -9   3   4  676.49   19.43
   9  -3  -4  678.81   19.72
   9   3  -4  675.62   20.62
   9   3  -4  676.60   19.66
   9  -3  -4  659.63   21.13
   9  -3  -4  688.22   21.86
   9   3  -3  730.43   23.02
   9  -3  -3  739.77   21.13
   9  -3  -3  714.61   20.79
  -9  -3   2  193.59    8.72
   9  -3  -2  185.09    8.57
  -9   3   1  123.55    6.26
  -9  -3   1  104.48    6.26
   9  -3  -1  114.84    6.15
  -9   3   0  140.47    6.58
  -9   3   0  137.07    6.74
  -9  -3   0  143.79    7.61
  -9  -3   0  137.62    6.87
  -9   3  -1 2798.17   56.50
  -9  -3  -1 2765.26   55.86
  -9  -3  -1 2781.12   55.70
  -9   3  -1 2860.77   58.15
  -9   3  -2    8.83    2.33
  -9  -3  -2    5.97    1.67
  -9  -3  -3  202.90    8.35
  -9   3  -3  201.35   11.85
  -9   3  -3  199.20    8.00
  -9   3  -3  206.80    9.38
  -9   3  -3  200.18    8.14
  -9  -3  -3  191.97    9.76
  -9  -3  -4  153.19    7.83
  -9   3  -4  140.93   10.78
  -9  -3  -4  152.86   10.35
  -9  -3  -4  167.75    7.88
  -9   3  -4  151.58    9.13
  -9   3  -4  156.54   11.01
  -9   3  -4  160.80    7.95
  -9   3  -4  164.15    7.48
  -9  -3  -4  172.79    8.85
  -9  -3  -5  690.86   19.59
  -9  -3  -5  654.01   25.04
  -9  -3  -5  717.26   19.60
  -9   3  -5  678.25   22.33
  -9   3  -5  685.16   25.88
  -9   3  -5  693.25   19.63
  -9   3  -5  671.06   21.33
  -9   3  -5  666.08   18.62
  -9  -3  -6   65.91    4.87
  -9   3  -6   74.46    6.28
  -9   3  -6   72.86    5.20
  -9   3  -6   70.74    5.85
  -9   3  -6   69.00    4.88
  -9   3  -6   51.03    6.34
  -9   3  -7    5.26    1.51
  -9   3  -7    2.81    1.05
  -9  -3  -7    2.72    1.00
  -9   5   8    2.77    1.49
   9  -5  -8    4.86    1.07
   9   5  -8    4.76    1.06
   9  -5  -8    3.03    0.98
   9   5  -8    4.06    1.22
  -9   5   7   21.22    7.42
   9   5  -7   30.12    4.09
  -9   5   7   27.25    3.01
   9   5  -7   35.00    3.74
   9   5  -6    5.97    1.83
  -9   5   6    5.18    1.68
  -9   5   6    7.75    1.93
   9   5  -5   94.60    7.01
  -9   5   5   91.48    6.81
   9   5  -5   79.46    6.37
  -9   5   5   98.50    6.41
   9   5  -4   23.87    4.16
   9   5  -4   26.00    3.45
  -9   5   4   26.59    3.65
   9   5  -4   28.15    3.73
   9  -5  -4   28.75    4.18
   9  -5  -4   30.14    4.41
  -9   5   4   25.52    3.21
   9   5  -3  105.62    8.26
  -9   5   3  118.26    7.05
  -9  -5   3  127.44    7.51
   9  -5  -3  103.47    7.65
   9  -5  -3  115.90    8.02
  -9   5   3  117.10    6.33
  -9   5   2  389.71   16.77
   9   5  -2  358.58   14.65
   9   5  -2  401.34   14.99
  -9  -5   2  399.39   13.84
   9  -5  -2  381.75   14.47
  -9   5   2  383.14   12.14
   9   5  -2  354.49   14.39
  -9   5   1  321.25   11.78
   9   5  -1  275.74   11.62
  -9   5   0  258.27   10.35
  -9  -5   0  247.74   10.95
  -9   5  -1  244.19    9.76
  -9   5  -1  279.59   12.24
   9   5   1  255.35   11.91
  -9  -5  -1  254.44   10.51
  -9  -5  -1  275.46   12.17
  -9   5  -1  254.73   12.77
  -9   5  -2  257.13   11.63
  -9   5  -2  276.33   14.30
  -9  -5  -2  236.54   11.20
  -9   5  -2  240.87   10.82
   9   5   2  277.71   13.54
  -9   5  -2  256.71   10.33
  -9   5  -2  251.32   11.08
  -9  -5  -2  262.90   12.47
  -9   5  -2  251.02   13.50
  -9   5  -3  490.65   18.20
  -9  -5  -3  508.82   15.35
  -9   5  -3  493.56   22.25
  -9   5  -3  525.52   17.80
  -9   5  -3  499.54   15.99
   9   5   3  507.74   20.05
  -9  -5  -3  491.46   17.69
  -9   5  -3  495.27   17.87
  -9   5  -3  506.71   17.61
  -9  -5  -3  510.87   18.79
  -9   5  -3  531.97   21.27
  -9  -5  -3  578.18   18.01
  -9   5  -4    6.33    2.20
  -9  -5  -4    6.10    1.75
  -9   5  -4    6.55    2.05
  -9  -5  -4    5.99    2.16
  -9   5  -4    6.64    2.24
  -9   5  -4    5.79    1.71
  -9   5  -4    6.87    2.21
  -9   5  -4    5.91    1.61
  -9  -5  -4    7.62    2.16
  -9  -5  -5  171.02    8.50
  -9  -5  -5  177.02   10.79
  -9   5  -5  187.82   10.82
  -9   5  -5  176.15    8.35
  -9   5  -5  172.20    7.95
  -9  -5  -5  187.81    9.68
  -9  -5  -6  179.30    7.83
  -9  -5  -6  162.65    7.53
  -9   5  -6  176.07    9.61
  -9   5  -6  170.77    8.95
  -9   5  -7   54.94    3.98
  -9  -5  -7   48.08    3.19
   9  -7  -7   68.69    4.01
   9   7  -7   66.77    4.78
  -9   7   7   63.39    3.96
   9   7  -7   73.19    4.67
   9  -7  -7   65.63    4.04
   9   7  -7   66.20    3.90
  -9   7   6  108.71    8.05
   9   7  -6   99.47    6.39
  -9   7   6   91.18    6.13
   9   7  -6   99.54    6.26
  -9   7   5    0.84    2.34
  -9   7   5    0.26    1.01
   9   7  -5    1.50    1.23
   9   7  -5    1.01    1.01
  -9  -7   4    0.30    0.92
  -9   7   4    1.61    2.11
  -9   7   4    0.27    0.90
   9   7  -4    1.24    1.00
   9   7  -4    0.54    0.84
  -9   7   3    3.38    2.11
   9   7  -3    3.28    1.52
  -9  -7   3    0.91    0.95
   9  -7  -3    2.60    1.42
  -9   7   2  274.99   11.14
  -9   7   2  265.65   11.82
   9   7  -2  235.07   11.94
   9   7  -2  207.32   11.86
  -9  -7   2  215.08   11.04
   9   7  -2  210.24   13.52
   9  -7  -2  220.09   11.94
  -9   7   1  242.07    9.70
  -9   7   1  240.23    9.53
  -9   7   1  255.11   10.99
   9   7  -1  224.27   11.77
   9   7  -1  234.40   10.69
  -9  -7   1  253.49   11.97
  -9  -7   1  238.14   11.12
   9   7  -1  224.92   13.22
  -9   7   0  292.91   10.83
  -9   7   0  324.08   13.00
   9   7   0  272.06   10.82
  -9  -7   0  298.09   13.14
  -9   7   0  284.73   11.92
  -9   7  -1   63.55    5.11
  -9   7  -1   65.00    5.05
  -9  -7  -1   63.40    5.67
   9   7   1   61.83    4.71
  -9   7  -1   61.55    5.69
  -9  -7  -1   58.78    6.29
  -9   7  -1   48.45    6.13
  -9   7  -2  192.71   10.21
  -9   7  -2  179.76    9.75
  -9   7  -2  186.77    9.32
   9   7   2  169.02   11.48
  -9   7  -2  175.28   10.06
  -9  -7  -2  189.30   11.61
  -9   7  -2  175.07   12.25
  -9   7  -3    1.32    1.26
  -9   7  -3    0.31    0.95
  -9   7  -3    0.25    0.72
  -9  -7  -3    2.14    1.46
  -9   7  -3    0.32    0.92
  -9  -7  -3    1.49    1.14
  -9   7  -4  217.96   10.01
  -9  -7  -4  234.99   11.80
  -9   7  -4  252.51   11.70
  -9   7  -4  215.86   11.50
  -9  -7  -4  229.87   11.24
  -9   7  -4  211.42   11.62
  -9  -7  -5   56.40    4.27
  -9   7  -5   52.71    4.80
  -9  -7  -5   51.21    4.74
  -9  -7  -6   76.50    4.33
  -9   7  -6   74.63    4.99
   9   9  -6   12.54    1.97
   9   9  -6   11.75    1.79
  -9   9   6   12.08    1.70
   9   9  -6   13.62    1.68
   9   9  -5  174.93    8.00
  -9   9   5  165.63    7.65
  -9   9   4   12.89    2.12
  -9   9   4   12.34    2.17
  -9  -9   4    9.42    2.38
  -9  -9   3    1.52    1.45
  -9   9   3    3.10    1.28
  -9   9   3    3.18    1.34
  -9   9   2   59.63    4.70
  -9   9   2   58.67    4.68
  -9  -9   2   49.40    5.50
  -9  -9   2   57.11    5.78
  -9   9   1  642.30   18.65
  -9   9   1  631.47   18.30
   9   9  -1  626.48   20.12
  -9  -9   1  632.71   20.59
  -9  -9   1  659.03   22.00
  -9   9   1  623.93   19.76
  -9   9   0   81.43    6.05
   9   9   0   73.92    5.94
  -9  -9   0   85.18    7.12
  -9   9   0   78.55    6.50
  -9   9  -1    1.34    1.08
  -9  -9  -1    1.23    1.41
  -9   9  -1    0.69    0.88
   9   9   1    0.70    0.99
  -9   9  -1    1.90    1.46
  -9   9  -2  144.34    8.49
  -9   9  -2  138.00    7.85
  -9   9  -2  137.69    8.26
   9   9   2  162.18    8.02
  -9   9  -2  133.68    8.73
  -9  -9  -2  146.97    8.60
  -9   9  -3  249.00   11.26
  -9   9  -3  234.81   11.09
  -9   9  -3  264.43   11.08
  -9   9  -3  239.90   11.60
   9   9   3  274.76   10.42
  -9  -9  -3  246.55   11.43
   9   9   4  163.81    7.22
  -9   9  -4  142.07    7.75
  -9   9  -4  132.97    7.84
  -9  -9  -4  149.24    7.93
   9   9   5   27.73    2.48
  -9   9  -5   23.53    2.61
  -9  -9  -5   21.18    2.45
  -9  11   4   15.42    1.87
  -9 -11   4   13.44    2.02
   9  11  -4   14.51    2.06
  -9  11   3  308.19   10.17
  -9 -11   3  309.27   11.76
  -9  11   3  304.77   11.08
  -9  11   2    0.68    0.77
  -9 -11   2    0.48    1.01
  -9 -11   2    0.94    1.08
  -9  11   2    1.57    1.07
  -9  11   1   18.58    2.61
  -9 -11   1   22.21    3.43
  -9  11   1   22.37    3.22
  -9  11   1   17.68    2.45
  -9  11   0    3.73    1.40
  -9  11   0    2.83    1.13
  -9 -11   0    4.21    1.74
   9  11   0    4.83    1.63
  -9  11   0    5.43    1.74
  -9  11  -1  194.25    9.05
   9  11   1  196.83    8.90
  -9 -11  -1  181.60    8.98
  -9  11  -1  180.14    9.25
  -9  11  -2    0.60    0.81
  -9  11  -2    0.88    0.93
   9  11   2    0.36    0.82
  -9 -11  -2    1.00    0.98
   9  11   3   32.19    2.92
  -9  11  -3   30.13    3.15
  -9 -11  -3   32.16    3.12
  10   0  -8   17.42    2.38
  10   0  -7    0.69    0.98
  10   0  -7    0.23    0.84
  10   0  -6  558.68   17.96
  10   0  -5    0.43    0.83
  10   0  -5    0.53    0.89
  10   0  -4  811.88   22.52
  10   0  -4  798.02   22.56
  10   0  -4  810.80   23.31
  10   0  -4  833.39   23.69
  10   0  -3   -0.30    0.65
  10   0  -3    0.22    0.75
 -10   0   2  811.31   20.37
  10   0  -2  807.23   20.77
 -10   0   1    4.50    2.17
  10   0  -1   -0.16    0.49
 -10   0   0    2.28    0.97
 -10   0   0    3.01    1.09
 -10   0  -1    0.89    0.68
 -10   0  -1    0.92    0.81
 -10   0  -2  782.79   21.01
 -10   0  -2  780.21   20.03
 -10   0  -3   -0.17    0.62
 -10   0  -3    0.69    0.77
 -10   0  -3   -0.35    1.18
 -10   0  -4  388.40   14.94
 -10   0  -4  404.78   13.37
 -10   0  -4  409.59   18.68
 -10   0  -5    0.50    1.68
 -10   0  -5    0.81    0.97
 -10   0  -6  495.61   21.08
 -10   0  -6  502.79   15.27
 -10   0  -7    0.58    1.16
 -10   0  -7    0.14    0.63
  10  -2  -8   38.62    3.22
  10   2  -8   30.58    3.38
  10   2  -7    8.15    2.05
  10   2  -7    8.65    2.07
  10  -2  -7   11.05    2.24
  10  -2  -6  113.86    7.04
  10   2  -6  102.99    6.97
  10   2  -6  106.33    7.40
  10   2  -5  307.91   13.12
  10  -2  -5  307.88   13.21
  10  -2  -5  310.84   14.04
  10  -2  -5  307.05   14.46
  10   2  -4  763.19   26.34
  10  -2  -4  715.70   20.78
  10  -2  -4  691.23   20.76
 -10   2   4  662.93   18.97
  10  -2  -4  700.54   21.77
  10  -2  -4  741.30   22.34
  10   2  -3    9.05    2.42
  10  -2  -3   11.71    2.28
  10  -2  -3    9.04    2.05
 -10   2   2  298.17   10.69
 -10  -2   2  297.55   11.05
  10  -2  -2  275.85   10.78
 -10   2   1 2196.02   44.33
 -10  -2   1 2176.64   45.18
 -10  -2   1 2161.22   43.63
  10  -2  -1 2265.21   44.49
 -10  -2   0  529.10   16.09
 -10   2   0  508.25   14.20
 -10   2   0  504.53   14.92
 -10  -2   0  509.01   15.17
 -10   2  -1  132.87    7.11
 -10   2  -1  139.96    6.40
 -10   2  -1  127.24    6.63
 -10  -2  -1  137.90    7.40
 -10  -2  -1  127.17    7.12
 -10   2  -2  105.25    6.04
 -10   2  -2  102.28    7.01
 -10  -2  -2  106.17    6.80
 -10  -2  -3  757.04   19.28
 -10   2  -3  728.75   23.46
 -10   2  -3  760.31   21.12
 -10   2  -3  772.87   19.25
 -10  -2  -3  786.57   19.17
 -10   2  -3  741.55   22.08
 -10   2  -3  782.43   19.40
 -10   2  -4    0.84    0.95
 -10  -2  -4    1.40    1.05
 -10   2  -4    0.40    1.01
 -10  -2  -4    0.41    0.79
 -10  -2  -4    2.56    1.25
 -10   2  -4    0.68    1.05
 -10   2  -4    2.18    1.76
 -10   2  -4    0.61    1.04
 -10  -2  -5   58.14    4.77
 -10  -2  -5   67.96    5.17
 -10   2  -5   65.23    6.80
 -10   2  -5   65.87    7.44
 -10   2  -5   74.04    5.50
 -10   2  -5   67.86    5.86
 -10   2  -5   74.12    5.16
 -10   2  -6  208.36   11.60
 -10   2  -6  199.91   11.89
 -10   2  -6  221.51   10.39
 -10   2  -6  205.46    8.65
 -10  -2  -6  179.40    8.24
 -10   2  -7   58.07    4.96
 -10   2  -7   60.94    3.76
 -10  -2  -7   46.79    3.45
 -10   4   8    3.87    2.65
  10   4  -8    6.37    1.60
  10   4  -8    7.61    1.40
  10  -4  -8    6.73    1.48
  10  -4  -8    7.20    1.37
  10   4  -7  167.70    9.18
 -10   4   7  184.37    8.16
  10   4  -6   53.25    5.36
  10   4  -6   44.81    4.87
 -10   4   6   48.81    4.64
  10   4  -6   53.07    5.33
 -10   4   6   54.73    4.87
  10   4  -5    2.89    1.56
 -10   4   5    4.47    1.64
  10   4  -5    3.62    1.72
  10  -4  -5    1.05    0.89
  10  -4  -5    3.03    1.60
 -10   4   5    4.24    1.70
 -10   4   4   16.48    2.78
  10   4  -4   24.08    4.31
  10   4  -4   14.63    2.61
  10  -4  -4   17.60    2.85
  10  -4  -4   17.38    3.24
  10  -4  -4   16.34    3.20
 -10   4   4   14.90    2.42
  10   4  -3  916.05   27.86
 -10   4   3  935.36   23.94
 -10  -4   3  972.53   24.31
  10  -4  -3  933.74   23.74
  10  -4  -3  957.17   25.48
  10  -4  -3  928.35   26.11
  10  -4  -3  951.06   26.11
 -10   4   3  916.16   22.32
  10   4  -2    6.02    1.97
 -10  -4   2    7.75    2.03
  10  -4  -2    6.39    1.77
 -10   4   1   37.30    3.70
 -10  -4   1   30.58    3.75
 -10   4   0  269.30   10.43
 -10  -4   0  247.39   11.36
 -10  -4   0  252.52   10.74
 -10   4  -1 1425.69   33.90
 -10  -4  -1 1282.70   32.87
 -10  -4  -1 1333.69   32.98
 -10   4  -1 1390.38   35.27
 -10   4  -2   15.58    3.39
 -10  -4  -2   11.31    1.87
 -10   4  -2   15.58    2.62
 -10   4  -2   13.86    2.24
  10   4   2   17.77    3.28
 -10   4  -2   12.53    2.01
 -10   4  -2   15.10    2.66
 -10  -4  -2   18.54    3.11
 -10  -4  -3   19.09    2.66
 -10   4  -3   20.01    4.21
 -10   4  -3   18.85    3.16
  10   4   3   17.67    3.31
 -10   4  -3   18.42    2.53
 -10   4  -3   29.62    3.19
 -10  -4  -3   16.76    3.13
 -10  -4  -4  184.70    8.80
 -10  -4  -4  162.70   10.63
 -10   4  -4  179.16   11.34
 -10   4  -4  169.47    8.30
 -10  -4  -4  167.64    9.09
 -10  -4  -5  501.95   15.88
 -10  -4  -5  447.09   19.31
 -10   4  -5  524.39   20.67
 -10   4  -5  489.55   15.60
 -10   4  -5  477.75   14.65
 -10  -4  -6   15.98    2.36
 -10   4  -6   20.14    2.99
 -10   4  -6   25.48    4.01
 -10   4  -6   20.20    2.50
 -10   4  -6   19.91    3.01
 -10   4  -7   -0.15    0.54
 -10  -4  -7    0.34    0.52
 -10   6   7    1.79    1.82
 -10   6   7    1.94    0.87
  10   6  -7    3.87    1.29
  10   6  -7    1.94    1.19
 -10   6   6   -0.56    3.19
  10   6  -6    0.98    0.98
  10   6  -6    0.24    0.86
 -10   6   6    0.23    0.84
 -10   6   6    1.04    1.09
 -10   6   5  100.82    7.03
 -10   6   5  116.51    7.11
 -10   6   4   47.46    7.73
  10   6  -4   63.47    5.40
 -10   6   4   62.67    5.48
  10   6  -4   70.90    5.96
 -10   6   4   66.77    5.22
 -10   6   3   56.76    6.71
 -10   6   3   44.55    4.39
 -10  -6   3   55.94    5.34
  10  -6  -3   45.04    5.33
 -10   6   3   47.49    4.23
  10   6  -2  304.34   13.84
 -10  -6   2  328.79   13.35
  10   6  -2  309.39   15.48
  10  -6  -2  280.19   13.34
 -10   6   1  655.05   17.65
 -10   6   1  674.07   19.42
  10   6  -1  616.56   20.34
 -10  -6   1  612.90   19.05
 -10  -6   1  648.89   19.97
  10   6  -1  589.20   18.55
 -10   6   0  707.12   18.82
 -10   6   0  772.56   21.90
 -10   6   0  757.23   19.82
  10   6   0  711.83   19.41
 -10  -6   0  781.76   22.35
 -10  -6   0  715.62   22.63
 -10   6  -1  107.49    6.59
 -10   6  -1  130.16    8.58
 -10   6  -1  111.86    7.17
 -10   6  -1  122.51    7.01
  10   6   1  115.30    6.28
  10   6   1  113.69    8.45
 -10  -6  -1  105.80    7.19
 -10  -6  -1  118.40    8.46
 -10   6  -1  128.90    9.59
 -10   6  -2  357.85   14.50
 -10   6  -2  382.78   17.26
 -10   6  -2  370.61   14.58
 -10   6  -2  384.69   13.91
  10   6   2  377.65   17.28
 -10   6  -2  383.41   14.94
 -10  -6  -2  362.52   16.24
 -10   6  -2  373.88   17.97
 -10   6  -3  107.32    7.97
 -10   6  -3  111.81    7.77
 -10   6  -3  107.52    6.96
 -10  -6  -3   99.59    7.55
 -10   6  -3  119.63    7.94
 -10   6  -3  111.27    7.81
 -10  -6  -4  394.91   13.53
 -10   6  -4  417.10   15.65
 -10  -6  -4  374.19   15.63
 -10   6  -4  380.62   15.38
 -10   6  -4  379.39   15.54
 -10  -6  -4  394.94   15.01
 -10   6  -4  360.68   15.51
 -10  -6  -5   17.30    2.50
 -10   6  -5   17.82    2.84
 -10   6  -5   13.25    2.61
 -10  -6  -5   13.78    2.56
 -10  -6  -6   18.26    2.28
 -10   6  -6   16.26    2.45
 -10   6  -6   18.60    2.61
 -10   8   6   36.96    3.22
 -10   8   6   35.92    3.01
  10   8  -6   27.61    3.27
 -10   8   6   26.55    2.81
  10   8  -6   29.55    3.05
 -10   8   5  149.75    7.74
 -10   8   5  142.32    7.03
  10   8  -5  108.71    6.65
 -10   8   5  119.54    6.88
  10   8  -5  117.74    6.97
 -10   8   4   23.75    3.40
 -10   8   4   20.35    2.82
 -10   8   4   15.90    2.64
 -10  -8   4   16.90    3.03
  10   8  -4   18.31    2.91
 -10   8   3    0.23    1.23
 -10   8   3    0.84    0.96
 -10  -8   3    0.62    1.25
 -10   8   2  119.96    6.87
 -10   8   2  109.47    6.50
 -10  -8   2  109.59    7.97
 -10  -8   2  113.56    7.98
 -10   8   1  308.75   11.72
 -10   8   1  311.41   11.42
 -10  -8   1  291.75   13.02
 -10  -8   1  314.09   14.21
  10   8  -1  300.15   12.84
 -10   8   0  121.64    7.26
  10   8   0  123.51    7.49
 -10  -8   0  117.35    8.46
 -10   8   0  135.91    8.41
 -10   8  -1   62.16    5.32
  10   8   1   64.59    5.09
 -10   8  -1   55.50    4.87
 -10  -8  -1   54.10    5.52
 -10   8  -1   64.31    6.02
 -10   8  -2  352.83   14.29
  10   8   2  407.16   13.60
 -10   8  -2  353.17   14.37
 -10   8  -2  368.67   13.96
 -10   8  -2  363.13   15.23
 -10   8  -3   68.09    5.96
 -10   8  -3   70.74    6.08
  10   8   3   79.61    5.45
 -10   8  -3   76.04    5.87
 -10   8  -3   77.34    6.53
 -10  -8  -3   73.70    6.09
 -10   8  -4  332.83   13.17
 -10   8  -4  334.53   12.29
 -10   8  -4  335.51   13.66
 -10  -8  -4  330.13   12.88
  10   8   5   38.80    3.21
 -10  -8  -5   31.59    3.17
 -10   8  -5   32.29    3.29
 -10  10   5   12.83    1.63
  10  10  -5    9.84    1.80
 -10  10   4    5.31    1.31
 -10  10   4    4.56    1.33
 -10 -10   4    3.80    1.37
 -10  10   3  164.52    7.35
 -10  10   3  177.78    7.74
 -10 -10   3  173.27    9.19
 -10  10   2    2.69    1.22
 -10  10   2    3.33    1.25
 -10 -10   2    2.71    1.38
 -10 -10   2    2.99    1.59
 -10  10   2    2.42    1.27
 -10  10   1  177.70    8.35
 -10  10   1  202.60    9.31
 -10 -10   1  207.49   10.82
 -10  10   1  185.54    9.67
 -10  10   0   37.70    4.17
  10  10   0   33.95    4.02
 -10 -10   0   37.76    4.58
 -10  10   0   28.66    3.93
 -10  10  -1  174.37    9.05
  10  10   1  171.51    8.74
 -10 -10  -1  155.94    9.02
 -10  10  -1  144.86    8.77
 -10  10  -2    5.20    1.67
 -10  10  -2    3.78    1.29
  10  10   2    5.24    1.56
 -10  10  -2    5.15    1.70
 -10  10  -3    0.41    0.78
 -10  10  -3    0.20    0.87
  10  10   3   -0.17    0.73
 -10  10  -3    1.09    0.92
 -10 -10  -3   -0.40    0.91
 -10  10  -4    0.74    0.68
  10  10   4    0.38    0.50
 -10 -10  -4    0.42    0.61
 -10 -12   3   52.68    3.45
 -10  12   3   52.28    3.08
 -10 -12   2    9.28    1.68
 -10  12   2    9.08    1.66
 -10 -12   2    8.12    1.51
 -10  12   2    9.54    1.47
 -10  12   1    2.36    0.84
 -10  12   1    2.57    1.11
 -10 -12   1    1.46    0.96
 -10  12   0    0.28    0.59
 -10 -12   0    0.17    0.70
 -10  12   0    0.17    0.62
 -10  12  -1   60.74    3.91
 -10 -12  -1   57.13    3.87
 -10  12  -1   68.36    4.43
  10  12   2    1.83    0.74
  10 -12   2    3.76    1.10
 -10  12  -2    3.05    0.93
  11   1  -8   61.54    4.46
 -11   1   8   52.20    3.19
  11  -1  -7    5.37    1.59
  11   1  -7    7.24    1.82
  11   1  -6  443.03   16.35
  11   1  -6  468.20   15.95
  11  -1  -6  451.49   16.49
  11   1  -5   87.17    6.75
  11  -1  -5   85.95    6.65
  11  -1  -5  107.02    8.02
  11  -1  -5  103.05    8.04
  11   1  -4  364.24   18.05
  11  -1  -4  377.79   14.44
  11  -1  -4  394.34   14.48
  11   1  -4  360.77   13.87
  11  -1  -4  375.79   15.09
  11  -1  -4  379.21   14.96
  11   1  -3   64.08    6.58
  11  -1  -3   64.28    5.36
  11  -1  -3   51.78    4.70
 -11   1   2  788.21   20.69
 -11  -1   2  780.89   20.89
  11  -1  -2  771.52   21.01
 -11   1   1  254.93   10.09
 -11  -1   1  248.19   10.26
 -11  -1   1  254.25    9.73
  11  -1  -1  266.69   10.01
 -11   1   0 2016.93   40.59
 -11   1   0 2023.28   41.86
 -11  -1   0 2078.28   43.17
 -11  -1   0 1995.48   41.96
 -11   1  -1  257.58   10.26
 -11   1  -1  240.58    9.94
 -11  -1  -1  262.09   10.66
 -11  -1  -1  266.06   10.72
 -11   1  -2  292.28   10.91
 -11  -1  -2  289.20   10.39
 -11   1  -2  303.44   10.18
 -11  -1  -2  279.67    9.89
 -11  -1  -2  284.88   11.89
 -11  -1  -3 1117.30   26.38
 -11   1  -3 1062.57   29.96
 -11   1  -3 1107.29   28.13
 -11   1  -3 1167.03   26.34
 -11  -1  -3 1096.80   26.14
 -11  -1  -3 1045.56   31.68
 -11   1  -3 1143.44   31.19
 -11  -1  -3 1052.95   27.77
 -11   1  -4  527.28   16.05
 -11  -1  -4  519.01   16.21
 -11  -1  -4  503.14   17.92
 -11  -1  -4  508.48   21.45
 -11   1  -4  583.93   22.01
 -11   1  -4  512.40   20.11
 -11   1  -4  507.83   17.91
 -11  -1  -5    3.43    1.42
 -11  -1  -5    0.92    1.31
 -11   1  -5    2.74    1.83
 -11   1  -5    1.49    1.34
 -11  -1  -5    2.16    1.06
 -11  -1  -6   71.11    6.90
 -11   1  -6   80.16    7.53
 -11   1  -6   82.59    5.17
 -11  -1  -6   75.41    5.02
 -11   1  -7   75.29    5.63
 -11  -1  -7   71.81    5.12
 -11   1  -7   70.07    3.89
 -11  -1  -7   66.95    3.86
 -11   3   8   21.05    5.42
  11   3  -8   30.18    3.21
  11  -3  -7   57.59    4.40
  11   3  -7   55.04    4.88
  11   3  -7   49.27    4.63
 -11   3   7   55.17    4.40
  11   3  -6    2.35    1.49
  11   3  -6    1.30    1.05
 -11   3   6    3.22    1.46
 -11   3   5   38.95    4.14
  11  -3  -5   45.89    4.95
  11   3  -5   38.66    4.87
  11   3  -5   49.34    5.11
  11  -3  -5   39.69    5.03
  11  -3  -5   44.40    5.51
  11   3  -4  104.10    6.95
 -11   3   4   87.76    6.08
  11  -3  -4   96.52    7.37
  11  -3  -4  108.21    7.08
  11   3  -4  107.87    9.52
  11  -3  -4  103.09    7.73
  11  -3  -4  101.22    7.63
  11   3  -3  876.32   26.99
 -11   3   3  802.00   21.30
  11  -3  -3  836.63   22.09
  11  -3  -3  827.31   22.73
  11   3  -3  803.25   22.82
  11  -3  -3  864.83   24.29
 -11  -3   2  120.46    7.41
  11  -3  -2  123.06    7.34
 -11   3   1   -0.19    0.69
 -11   3   1    0.43    0.73
 -11  -3   1   -0.25    0.89
 -11   3   0  168.78    8.02
 -11   3   0  170.36    8.31
 -11  -3   0  170.91    9.08
 -11  -3   0  155.33    8.12
 -11   3  -1  988.98   26.29
 -11  -3  -1  935.70   25.70
 -11  -3  -1  950.41   25.49
 -11   3  -2    7.78    2.28
 -11   3  -2    8.38    2.02
 -11   3  -2    5.38    1.48
 -11   3  -2    7.39    1.60
 -11   3  -2    9.69    2.35
 -11  -3  -2    9.63    2.22
 -11  -3  -3   10.92    2.05
 -11   3  -3   11.45    2.99
 -11   3  -3   11.28    2.37
  11   3   3    6.71    1.99
 -11   3  -3   16.15    2.39
 -11   3  -3   12.88    2.58
 -11   3  -3   13.41    2.27
 -11  -3  -3   14.87    2.89
 -11  -3  -4  482.07   15.60
 -11  -3  -4  487.00   20.10
 -11   3  -4  474.94   17.86
 -11   3  -4  531.69   21.77
 -11  -3  -5  410.23   18.61
 -11  -3  -5  377.35   13.63
 -11   3  -5  406.70   16.30
 -11   3  -5  422.74   19.21
 -11   3  -5  422.31   15.44
 -11  -3  -6    7.39    1.64
 -11   3  -6    6.17    1.83
 -11   3  -6    7.33    2.39
 -11   3  -6    8.19    1.94
 -11   3  -6    8.23    1.66
 -11  -3  -6    8.21    1.66
 -11  -3  -7    5.58    1.13
  11   5  -7   12.63    2.55
  11   5  -7   19.01    2.66
 -11   5   7   17.97    2.35
 -11   5   6   13.10    6.85
  11   5  -6   15.10    2.91
  11   5  -6   13.65    2.83
 -11   5   6   12.74    2.44
  11   5  -6   15.13    2.80
 -11   5   6   17.60    2.83
  11   5  -5   61.34    5.59
 -11   5   5   53.86    5.06
  11   5  -5   49.61    5.10
 -11   5   5   53.67    4.85
  11   5  -4   61.67    6.98
 -11   5   4   60.14    5.29
  11   5  -4   66.37    5.49
  11   5  -4   67.73    5.97
  11  -5  -4   63.42    6.45
 -11   5   4   66.65    5.17
  11  -5  -4   60.48    6.35
 -11   5   3   82.40    8.99
  11   5  -3   98.36    8.37
  11  -5  -3  103.09    7.64
 -11  -5   3  114.07    7.31
 -11   5   3  105.83    6.67
  11  -5  -3  101.66    7.76
 -11   5   3  113.66    6.50
 -11   5   2   66.21    5.94
  11   5  -2   53.41    5.68
  11   5  -2   50.73    5.09
 -11  -5   2   62.71    5.25
  11  -5  -2   50.25    5.15
 -11   5   1  272.76    9.88
 -11   5   1  263.77   10.88
  11   5  -1  224.16   10.04
 -11  -5   1  234.46   10.32
 -11  -5   1  244.20   10.73
 -11  -5   1  227.55   11.88
 -11   5   0  515.63   14.61
 -11   5   0  540.08   17.43
 -11  -5   0  543.14   17.23
 -11  -5   0  507.10   18.84
 -11  -5   0  491.58   17.43
 -11   5  -1    0.62    0.95
 -11   5  -1    0.96    1.00
 -11   5  -1   -0.24    0.92
  11   5   1    2.72    1.43
 -11  -5  -1    0.33    0.94
 -11   5  -1    0.23    0.81
 -11  -5  -1    0.24    0.62
 -11  -5  -1    0.63    0.80
 -11   5  -2  441.72   19.08
  11   5   2  449.03   18.76
 -11   5  -2  455.18   16.19
 -11   5  -2  446.58   15.12
 -11  -5  -2  438.48   17.55
 -11  -5  -3   15.79    2.51
 -11   5  -3   15.17    3.87
 -11   5  -3   13.83    2.88
 -11   5  -3   13.17    2.40
  11   5   3   11.62    3.09
 -11  -5  -3   16.51    3.18
 -11   5  -3   12.43    2.79
 -11  -5  -3   13.78    2.96
 -11  -5  -4  148.31    7.90
 -11   5  -4  165.67    9.28
 -11  -5  -4  130.07    9.06
 -11   5  -4  149.20    9.66
 -11  -5  -5   24.11    3.84
 -11  -5  -5   25.00    3.24
 -11   5  -5   28.71    4.13
 -11   5  -5   30.33    3.71
 -11  -5  -6    3.88    1.19
 -11   5  -6    4.52    1.55
 -11   5  -6    3.48    1.25
 -11   7   7    9.73    1.57
 -11   7   7    7.16    1.12
  11   7  -7    8.13    1.57
  11  -7  -7    5.93    1.11
  11   7  -7    8.94    1.52
  11  -7  -7    7.33    1.33
  11   7  -7    5.96    1.13
  11   7  -6   78.65    6.10
 -11   7   6   81.88    5.34
  11   7  -6   92.07    5.80
  11   7  -6   90.80    5.73
 -11   7   5    1.95    2.02
 -11   7   5    3.48    1.39
  11   7  -5    2.54    1.18
  11   7  -5    3.16    1.31
 -11   7   4   32.67    4.65
 -11  -7   4   36.51    4.42
 -11   7   4   29.75    3.69
  11   7  -4   32.46    4.06
 -11   7   3  341.85   13.51
 -11  -7   3  305.17   13.70
  11   7  -3  310.25   13.59
 -11   7   2  651.41   18.48
 -11   7   2  583.37   19.31
 -11   7   2  582.87   17.34
 -11  -7   2  600.97   20.14
  11   7  -2  589.03   24.17
 -11   7   1   63.49    4.80
 -11   7   1   60.79    5.54
 -11  -7   1   58.74    5.54
 -11  -7   1   68.83    6.20
  11   7  -1   61.23    5.39
  11   7  -1   54.35    6.61
 -11   7   0  214.81    9.54
 -11   7   0  238.16   12.01
  11   7   0  225.14   10.06
 -11   7   0  213.73    9.63
 -11  -7   0  242.61   11.96
 -11   7  -1   24.57    3.36
 -11   7  -1   20.52    3.68
 -11   7  -1   26.19    3.63
  11   7   1   25.86    3.17
 -11   7  -1   21.93    3.11
 -11  -7  -1   29.90    4.07
 -11  -7  -1   22.25    4.11
 -11  -7  -1   22.42    3.98
 -11   7  -2 1079.67   29.26
 -11   7  -2 1102.80   29.73
 -11   7  -2 1151.60   28.93
  11   7   2 1145.76   27.17
 -11  -7  -2 1109.80   30.23
 -11   7  -2 1108.72   30.05
 -11   7  -3  177.23    9.98
 -11   7  -3  206.57   10.71
 -11   7  -3  193.21    9.70
  11   7   3  205.23    9.07
 -11  -7  -3  204.79   11.02
 -11   7  -3  184.94   10.29
 -11   7  -4   28.79    3.81
 -11   7  -4   26.03    3.20
  11   7   4   33.73    3.45
 -11  -7  -4   24.17    3.68
 -11   7  -4   25.95    3.67
 -11  -7  -4   26.23    3.45
 -11   7  -5   17.88    2.57
 -11  -7  -5   14.03    2.12
 -11  -7  -6   14.39    1.63
 -11   7  -6   16.57    1.97
 -11   9   6    0.35    0.45
  11   9  -6   -0.13    0.43
  11   9  -6    0.23    0.44
  11   9  -6   -0.09    0.40
 -11   9   5  104.39    5.15
 -11   9   5  107.79    5.35
  11   9  -5  107.40    5.69
 -11   9   4  220.72    8.75
 -11   9   4  233.73    8.95
 -11   9   3    9.44    1.93
 -11   9   3   10.06    1.99
 -11  -9   3    5.60    1.92
 -11   9   2   75.90    5.31
 -11   9   2   66.31    4.87
 -11  -9   2   60.09    5.77
 -11  -9   2   62.63    5.83
 -11   9   1  325.43   12.48
 -11  -9   1  333.97   14.53
  11   9  -1  349.68   14.03
 -11  -9   1  322.01   13.45
 -11   9   0   34.39    4.00
 -11  -9   0   35.66    4.67
  11   9   0   36.32    4.20
 -11   9   0   36.66    4.43
 -11   9  -1   16.66    3.00
 -11  -9  -1   13.76    2.82
 -11   9  -1   15.05    2.55
  11   9   1   14.94    2.68
 -11   9  -1   15.35    2.97
 -11   9  -2    6.13    1.95
 -11   9  -2    8.47    2.10
 -11   9  -2    5.24    1.59
  11   9   2    9.11    2.06
 -11   9  -2    6.46    2.02
 -11   9  -3  146.01    7.98
 -11   9  -3  153.60    8.20
  11   9   3  147.63    7.18
 -11   9  -3  145.98    7.63
 -11   9  -3  153.80    8.45
  11   9   4    5.68    1.31
 -11   9  -4    5.09    1.45
 -11   9  -5    1.06    0.59
 -11  -9  -5    1.26    0.54
 -11   9  -5    1.56    0.65
 -11  11   4    7.27    1.18
  11  11  -4    5.43    1.18
 -11 -11   4    4.87    1.13
 -11  11   3  102.20    5.01
 -11  11   3  103.95    5.06
 -11 -11   3  101.83    5.76
 -11  11   2    3.03    1.05
 -11  11   2    0.87    0.74
 -11 -11   2    2.57    1.15
 -11 -11   2    0.39    0.85
 -11  11   1   13.05    2.16
 -11 -11   1    8.48    2.09
 -11  11   1   11.04    2.13
 -11  11   1   10.91    1.80
 -11  11   0    3.53    1.30
 -11 -11   0    5.63    1.70
 -11  11   0    4.07    1.42
 -11  11  -1  359.44   12.14
 -11 -11  -1  324.10   11.73
 -11  11  -1  315.09   11.78
  11  11   1  373.82   12.23
 -11  11  -2   -0.17    0.67
  11  11   2    1.26    0.83
 -11  11  -2    0.52    0.73
  11  11   3    0.59    0.54
 -11  11  -3   -0.26    0.55
  12   0  -8   65.73    4.16
 -12   0   8   47.58    3.02
  12   0  -7   -0.21    0.80
  12   0  -6  374.55   14.79
  12   0  -5    1.14    1.15
  12   0  -4   81.70    6.45
  12   0  -4   77.17    6.12
  12   0  -4   76.41    6.55
  12   0  -3    0.73    0.82
  12   0  -3    0.54    0.91
  12   0  -3    0.48    0.92
 -12   0   2 4766.72   89.76
  12   0  -2 4862.94   90.53
 -12   0   1    0.22    0.69
 -12   0   0  667.43   19.53
 -12   0   0  684.09   19.39
 -12   0  -1   -0.23    0.66
 -12   0  -1    2.14    1.17
 -12   0  -2 1287.82   30.00
 -12   0  -2 1289.24   28.98
 -12   0  -2 1379.31   34.47
 -12   0  -2 1327.06   29.66
 -12   0  -2 1290.40   32.25
 -12   0  -3    0.62    0.95
 -12   0  -3    2.12    1.22
 -12   0  -3    0.41    0.78
 -12   0  -3   -0.40    1.42
 -12   0  -4   18.11    2.81
 -12   0  -4   25.52    4.74
 -12   0  -5   -0.21    0.80
 -12   0  -5    0.48    1.23
 -12   0  -6  112.91    8.59
 -12   0  -6   95.48    5.35
 -12   0  -7   -0.56    0.82
 -12   0  -7    0.38    0.51
  12  -2  -8  120.09    5.21
  12   2  -8   97.05    5.68
  12   2  -8  107.80    5.36
 -12   2   8   86.75    4.09
  12  -2  -7    0.76    0.76
  12   2  -7    0.95    0.85
  12   2  -7    0.87    1.00
 -12   2   7    0.37    0.74
  12   2  -6    2.29    1.36
  12   2  -6    3.22    1.48
  12  -2  -6    2.01    1.27
  12   2  -5  315.86   13.69
  12  -2  -5  317.32   13.66
  12  -2  -5  284.51   14.08
  12  -2  -5  296.23   14.58
  12   2  -4  310.47   17.62
  12  -2  -4  275.50   12.49
 -12   2   4  242.75   10.39
  12  -2  -4  294.20   12.52
  12   2  -4  261.33   12.11
  12  -2  -4  273.42   13.07
  12  -2  -4  290.48   13.14
  12   2  -3   30.89    4.89
  12  -2  -3   27.61    3.48
  12  -2  -3   27.21    3.39
  12   2  -3   21.17    3.08
  12  -2  -3   28.67    3.79
 -12   2   2   15.88    2.58
 -12  -2   2   17.86    2.87
  12  -2  -2   16.61    2.74
 -12   2   1  127.71    6.50
 -12   2   1  113.76    6.94
 -12  -2   1  134.44    7.83
 -12   2   0 1114.81   26.32
 -12   2   0 1023.22   26.65
 -12  -2   0 1107.65   28.29
 -12  -2   0 1083.44   26.96
 -12  -2  -1    0.20    0.63
 -12   2  -1   -0.25    0.72
 -12   2  -1    2.83    1.19
 -12   2  -1    2.56    0.93
 -12   2  -1    0.23    0.65
 -12  -2  -1    0.26    0.75
 -12  -2  -1    0.26    0.73
 -12  -2  -2  687.69   19.39
 -12   2  -2  681.51   18.69
 -12   2  -2  724.08   20.12
 -12   2  -2  700.68   18.49
 -12  -2  -2  672.90   18.18
 -12  -2  -2  679.85   21.66
 -12   2  -2  672.29   20.42
 -12  -2  -2  684.40   21.57
 -12   2  -2  720.52   22.62
 -12   2  -3 1155.32   33.21
 -12   2  -3 1294.50   31.21
 -12   2  -3 1233.53   28.53
 -12  -2  -3 1224.42   28.71
 -12  -2  -3 1221.78   33.34
 -12   2  -3 1238.83   32.10
 -12  -2  -3 1250.14   29.21
 -12   2  -4  554.31   16.66
 -12  -2  -4  507.50   16.49
 -12  -2  -4  530.10   20.45
 -12   2  -4  541.73   20.28
 -12   2  -4  539.53   22.06
 -12  -2  -5  121.15    6.95
 -12  -2  -5  114.93    8.56
 -12   2  -5  119.88    8.94
 -12   2  -5  127.69    9.72
 -12   2  -6    1.14    1.14
 -12   2  -6    0.88    1.12
 -12  -2  -6    1.42    0.83
 -12   2  -7   91.99    5.12
 -12  -2  -7   88.28    3.98
 -12   4   8    0.37    1.05
  12  -4  -8    0.85    0.59
  12   4  -8    1.09    0.64
  12   4  -7   57.08    4.80
 -12   4   7   55.68    4.20
  12   4  -6    4.31    1.67
  12   4  -6    2.40    1.27
  12   4  -6    4.96    1.85
 -12   4   6    4.75    1.63
  12   4  -5   22.78    3.49
 -12   4   5   28.28    3.61
  12   4  -5   21.42    3.71
 -12   4   5   26.24    3.36
 -12   4   4   25.83   10.42
  12   4  -4   45.61    6.27
 -12   4   4   41.51    4.28
  12  -4  -4   42.34    4.51
  12   4  -4   44.11    4.55
  12  -4  -4   42.47    5.38
  12  -4  -4   44.40    5.35
 -12   4   4   41.36    4.09
 -12  -4   3  783.88   21.17
  12   4  -3  753.40   25.31
  12  -4  -3  746.78   22.33
 -12   4   3  692.69   19.77
  12   4  -3  706.62   22.48
  12  -4  -3  730.41   22.92
 -12   4   3  730.08   19.27
 -12  -4   2   10.82    2.20
 -12   4   2   13.62    3.04
 -12  -4   2    7.25    2.08
  12  -4  -2   12.14    2.52
 -12   4   1    7.91    1.89
 -12  -4   1    9.54    2.06
 -12  -4   1    8.79    2.35
 -12  -4   1    6.44    1.66
 -12   4   0  418.33   14.72
 -12   4   0  350.60   12.65
 -12  -4   0  389.94   12.81
 -12  -4   0  417.76   14.39
 -12  -4   0  398.24   15.78
 -12   4   0  376.03   13.01
 -12  -4   0  391.78   14.70
 -12  -4   0  368.91   12.68
 -12   4  -1  358.61   14.93
 -12   4  -1  326.35   12.65
 -12  -4  -1  333.46   12.88
 -12  -4  -1  324.19   14.24
 -12   4  -1  327.62   12.62
 -12  -4  -1  345.87   14.31
 -12  -4  -2    2.91    1.45
 -12   4  -2   -0.40    0.88
 -12   4  -2    3.68    1.60
 -12   4  -2    2.44    1.23
 -12   4  -2    1.96    1.29
 -12  -4  -2    3.31    1.52
 -12   4  -3   32.97    5.32
  12   4   3   33.21    4.69
 -12   4  -3   41.13    4.70
 -12  -4  -3   31.86    4.48
 -12  -4  -4  158.18   10.42
 -12  -4  -4  172.33    8.68
 -12   4  -4  184.00   11.50
 -12  -4  -5  543.37   20.09
 -12  -4  -5  542.42   16.58
 -12   4  -5  568.44   20.72
 -12  -4  -6    4.90    1.28
 -12   4  -6    7.01    1.89
 -12   4  -6    4.56    1.37
 -12  -4  -6    5.29    1.22
 -12   6   7    1.29    1.17
  12   6  -7    1.29    0.87
  12   6  -7    0.92    0.73
 -12   6   6   51.44    5.98
  12   6  -6   39.72    3.98
  12   6  -6   47.86    4.34
 -12   6   6   48.64    4.12
 -12   6   5    8.24    3.45
 -12   6   5    5.08    1.66
  12   6  -5    4.50    1.65
 -12   6   5    6.02    1.77
 -12   6   4  130.46   10.05
 -12  -6   4  112.11    7.60
 -12   6   4   96.46    6.71
  12   6  -4  116.57    7.91
 -12   6   4  119.41    7.07
  12  -6  -3   72.69    6.81
 -12  -6   3   69.26    6.02
 -12   6   3   57.33    4.95
 -12   6   3   71.72    5.31
  12  -6  -3   50.58    5.77
 -12   6   2  186.36    9.90
 -12  -6   2  179.14    9.85
  12   6  -2  170.63   11.73
 -12   6   1  258.18   10.03
 -12   6   1  265.94   11.83
 -12  -6   1  241.48   11.19
  12   6  -1  245.26   11.22
 -12  -6   1  255.29   11.93
 -12  -6   1  237.76   13.13
 -12   6   0  546.78   16.23
 -12   6   0  573.03   19.71
  12   6   0  543.37   16.83
 -12  -6   0  559.04   18.97
 -12  -6   0  521.12   20.70
 -12   6  -1    4.32    1.53
 -12   6  -1    1.45    1.39
 -12  -6  -1    5.10    1.77
 -12   6  -1    4.88    1.76
 -12   6  -1    4.61    1.60
 -12  -6  -1    2.70    1.77
 -12  -6  -1    2.93    1.74
 -12   6  -2  275.66   12.35
 -12   6  -2  279.89   12.64
 -12  -6  -2  266.34   12.16
 -12   6  -2  288.14   12.18
 -12   6  -3  273.67   12.72
 -12   6  -3  261.63   11.33
 -12  -6  -3  258.62   12.72
 -12   6  -3  268.50   12.48
 -12   6  -4   12.33    2.67
 -12  -6  -4    9.44    2.46
 -12   6  -4   13.20    2.69
 -12  -6  -5  113.25    6.11
 -12   6  -5  109.12    6.79
 -12   6  -5  112.89    6.62
 -12  -6  -6   17.27    1.86
 -12   6  -6   16.76    2.01
 -12  -6  -6   13.39    1.55
 -12   8   6  106.66    4.86
 -12   8   6   95.06    4.62
  12   8  -6   74.79    4.75
  12   8  -6   81.87    4.62
 -12   8   5  122.17    6.35
 -12   8   5  109.95    5.89
  12   8  -5  102.10    6.15
 -12   8   4  198.81    8.96
 -12   8   4  177.77    8.24
 -12  -8   4  168.34    9.12
  12   8  -4  173.22    8.93
 -12   8   3    4.43    1.50
 -12   8   3    4.98    1.56
 -12   8   2  388.56   13.33
 -12   8   2  382.72   12.85
 -12  -8   2  383.46   15.40
 -12  -8   2  345.44   14.65
 -12   8   1  237.75   10.17
 -12  -8   1  217.08   10.95
  12   8  -1  244.44   11.53
 -12  -8   1  231.81   11.93
 -12   8   0   49.58    4.66
  12   8   0   48.92    4.87
 -12  -8   0   50.07    5.49
 -12   8  -1    3.42    1.42
 -12  -8  -1    4.83    1.84
 -12   8  -1    3.36    1.47
  12   8   1    8.77    2.07
 -12   8  -2   10.35    2.35
 -12   8  -2   10.36    2.36
 -12   8  -2   14.92    2.69
  12   8   2    9.54    2.06
 -12   8  -3  171.18    8.98
 -12   8  -3  201.48    9.88
  12   8   3  181.32    8.15
 -12  -8  -3  193.62    9.92
 -12   8  -3  175.33    8.81
 -12   8  -3  180.57    9.48
 -12   8  -4    8.43    1.94
 -12   8  -4   10.46    1.85
  12   8   4    9.39    1.68
 -12   8  -5    2.28    0.87
 -12  -8  -5    3.11    0.88
 -12   8  -5    2.15    0.84
 -12  10   5   14.84    1.57
  12  10  -5   13.56    1.82
 -12 -10   4   72.85    4.72
 -12  10   4   80.75    4.31
 -12  10   4   73.93    4.19
 -12  10   3   15.70    2.15
 -12  10   3   13.36    1.99
 -12 -10   3   12.18    2.28
 -12 -10   2   12.07    2.33
 -12  10   2   12.62    1.98
 -12  10   2   13.49    2.24
 -12 -10   2   10.50    2.21
 -12  10   1   78.63    5.49
 -12 -10   1   80.44    6.26
 -12  10   0  119.35    7.11
  12  10   0  112.90    7.10
 -12 -10   0  115.56    7.53
 -12  10  -1  192.26    9.14
  12  10   1  206.88    9.25
 -12  10  -1  162.48    7.56
 -12 -10  -1  185.62    9.19
 -12  10  -1  178.16    8.83
 -12  10  -2    9.66    1.99
 -12  10  -2    7.12    1.59
  12  10   2    7.00    1.61
 -12  10  -2    5.56    1.58
  12  10   3   67.36    4.25
 -12  10  -3   59.34    4.11
 -12  10  -3   54.14    4.09
 -12  12   1    4.43    0.99
 -12 -12   1    4.88    1.21
 -12  12   0   38.00    2.80
 -12 -12   0   35.48    2.91
  13  -1  -8   15.70    1.85
  13   1  -8   16.53    2.13
 -13   1   8   13.88    1.59
  13  -1  -7    8.21    1.76
  13   1  -7    6.47    1.70
  13   1  -7    6.91    1.67
  13   1  -7    7.78    1.92
  13  -1  -6   70.63    6.21
  13   1  -6   66.84    5.80
  13  -1  -6   66.02    5.79
  13   1  -5  134.86    8.68
  13  -1  -5  114.68    7.90
  13   1  -5  122.92    8.27
  13  -1  -4  183.30   10.00
  13  -1  -4  182.56    9.95
  13   1  -4  173.92    9.68
  13  -1  -4  175.04   10.58
  13   1  -3    1.47    1.53
  13  -1  -3    0.26    0.66
  13   1  -3    0.76    0.85
  13  -1  -3    1.20    1.01
  13  -1  -3    1.29    0.87
  13   1  -3    0.77    0.93
 -13  -1   2  816.98   20.67
  13  -1  -2  868.74   22.90
 -13   1   2  878.65   24.00
 -13  -1   2  866.53   24.16
 -13  -1   2  898.85   22.16
  13  -1  -2  895.53   23.22
  13   1  -2  858.43   23.17
  13  -1  -2  954.39   25.15
 -13   1   1  496.84   16.65
 -13  -1   1  512.33   17.25
 -13  -1   1  510.26   16.28
 -13  -1   0  955.70   23.80
 -13   1   0  916.16   25.08
 -13  -1   0  950.53   26.13
 -13  -1   0  957.39   25.25
 -13  -1  -1  169.31    8.32
 -13  -1  -1  162.36    7.67
 -13  -1  -1  175.63    8.22
 -13   1  -1  163.26    7.33
 -13   1  -1  164.91    8.83
 -13   1  -1  173.56    7.91
 -13  -1  -1  173.20    9.32
 -13   1  -1  166.73    7.92
 -13  -1  -1  170.99    9.30
 -13   1  -1  171.70    8.81
 -13  -1  -2 1430.40   33.23
 -13  -1  -2 1412.29   32.61
 -13   1  -2 1529.27   34.05
 -13   1  -2 1434.75   32.50
 -13   1  -2 1400.80   32.40
 -13   1  -2 1421.61   31.87
 -13  -1  -2 1414.08   31.74
 -13  -1  -2 1538.96   37.67
 -13   1  -2 1422.32   35.60
 -13  -1  -2 1358.44   35.37
 -13   1  -2 1475.57   36.23
 -13   1  -3  474.57   16.73
 -13  -1  -3  453.19   15.27
 -13  -1  -3  447.87   16.40
 -13   1  -3  457.90   15.14
 -13   1  -3  470.93   15.24
 -13  -1  -3  462.26   15.17
 -13  -1  -3  475.58   19.67
 -13   1  -3  480.57   18.80
 -13   1  -4   71.82    5.43
 -13  -1  -4   70.44    5.49
 -13  -1  -4   61.74    7.06
 -13   1  -4   70.09    7.34
 -13   1  -4   66.65    6.66
 -13   1  -5    2.77    1.23
 -13  -1  -5    1.44    1.02
 -13  -1  -5    4.07    2.07
 -13   1  -5    1.21    1.36
 -13   1  -6   62.87    5.81
 -13  -1  -6   72.67    5.97
 -13   3   8    9.04    2.32
  13   3  -8   11.81    1.83
  13   3  -8   11.79    1.62
 -13   3   8   11.87    1.33
 -13   3   7   44.97    9.81
  13   3  -7   49.38    4.38
  13   3  -7   46.73    4.18
 -13   3   7   53.87    4.14
  13   3  -6    4.23    1.56
  13   3  -6    2.20    1.12
 -13   3   6    2.89    1.36
  13  -3  -5   45.65    5.62
  13   3  -5   46.00    4.96
  13  -3  -5   52.51    5.37
  13   3  -5   41.40    5.47
 -13   3   5   44.26    4.26
  13   3  -4  161.11   12.74
  13  -3  -4  138.60    9.25
  13   3  -4  139.08    8.37
  13  -3  -4  143.14    8.61
  13   3  -4  135.20    9.28
  13  -3  -4  138.78    9.51
 -13   3   4  131.56    7.23
  13   3  -3  404.45   18.55
  13  -3  -3  409.89   15.30
  13  -3  -3  402.05   14.53
  13   3  -3  387.45   15.45
  13  -3  -3  405.70   16.12
 -13  -3   3  421.22   14.27
  13   3  -2    1.55    1.04
 -13   3   2    0.49    0.83
 -13  -3   2   -0.22    0.74
 -13  -3   2    0.59    0.84
  13  -3  -2    0.47    0.89
 -13   3   1   15.51    2.52
 -13  -3   1   14.98    2.46
 -13  -3   1   11.92    2.08
 -13  -3   1    9.61    2.02
 -13   3   1   10.03    2.31
 -13  -3   1   12.28    2.73
 -13   3   0  103.98    6.96
 -13  -3   0   97.67    6.44
 -13   3   0   91.19    5.80
 -13  -3   0   98.20    6.03
 -13   3   0   95.41    5.82
 -13   3   0   93.04    6.65
 -13  -3   0   95.30    7.29
 -13  -3   0  104.23    7.11
 -13  -3   0   97.34    5.88
 -13   3  -1  835.37   24.67
 -13  -3  -1  822.86   22.47
 -13   3  -1  784.44   21.97
 -13   3  -1  794.59   21.19
 -13   3  -1  807.86   20.74
 -13  -3  -1  820.64   24.54
 -13   3  -1  800.50   22.63
 -13  -3  -1  765.63   23.83
 -13  -3  -2   65.63    5.43
 -13   3  -2   71.89    5.87
 -13   3  -2   72.61    5.37
 -13   3  -2   72.06    5.20
 -13  -3  -2   66.06    4.93
 -13  -3  -2   65.32    6.25
 -13   3  -2   87.87    6.97
 -13   3  -3  263.64   14.49
 -13  -3  -3  284.40   11.75
  13   3   3  245.01   12.81
 -13   3  -3  290.37   11.38
 -13  -3  -3  290.87   11.46
 -13   3  -3  293.56   12.53
 -13   3  -3  277.19   12.67
 -13  -3  -4   84.50    6.04
 -13   3  -4   84.12    5.72
 -13  -3  -4   89.13    7.97
 -13  -3  -4   83.29    5.90
 -13   3  -4   84.54    6.93
 -13   3  -4   97.26    8.60
 -13  -3  -5  362.60   12.64
 -13   3  -5  348.65   14.20
 -13   3  -5  356.65   16.12
 -13  -3  -6   52.15    3.70
 -13   3  -6   53.34    4.37
 -13   3  -6   51.11    4.72
 -13   5   7   16.78    3.16
  13   5  -7   14.34    2.28
  13   5  -7   14.18    2.12
 -13   5   7   15.35    2.04
 -13   5   6    3.31    3.34
  13   5  -6    4.85    1.78
  13   5  -6    3.99    1.52
  13   5  -6    4.61    1.63
 -13   5   6    5.08    1.64
 -13   5   5   11.35    4.69
  13   5  -5   12.35    2.55
  13   5  -5   10.71    2.52
 -13   5   5   13.24    2.49
 -13   5   4  393.77   19.92
 -13   5   4  370.54   14.20
  13  -5  -4  459.29   19.06
  13   5  -4  421.22   16.37
 -13   5   4  425.47   14.40
 -13   5   3   74.78    6.95
 -13  -5   3   52.66    5.13
  13   5  -3   49.01    6.24
  13  -5  -3   73.36    6.54
  13   5  -3   51.83    5.87
  13  -5  -3   59.94    6.09
 -13   5   3   53.33    4.57
  13   5  -2    3.93    1.63
 -13   5   2    4.06    1.75
 -13   5   2    5.78    1.82
  13   5  -2    4.18    1.74
 -13  -5   2    4.55    1.70
 -13  -5   1  295.89   12.15
 -13   5   1  299.99   10.74
 -13   5   1  306.20   12.77
 -13  -5   1  294.98   12.53
 -13  -5   1  263.35   13.68
 -13   5   0  705.46   22.35
 -13  -5   0  667.65   20.77
 -13  -5   0  644.39   22.88
 -13   5   0  648.37   19.50
 -13  -5   0  652.18   21.53
 -13   5  -1  444.71   17.89
 -13   5  -1  436.77   15.55
 -13  -5  -1  412.81   15.42
  13   5   1  426.64   17.88
 -13  -5  -1  361.79   16.43
 -13   5  -1  397.03   14.91
 -13  -5  -1  387.27   16.53
 -13  -5  -2  612.87   19.83
 -13   5  -2  646.58   19.64
  13   5   2  584.87   23.12
 -13   5  -3  126.46    8.26
 -13   5  -3  111.03    6.94
 -13  -5  -3  107.87    8.07
 -13   5  -3  113.83    8.24
 -13  -5  -4   80.37    5.85
 -13   5  -4   77.73    6.12
 -13  -5  -4   86.41    7.07
 -13  -5  -4   81.72    5.72
 -13   5  -4   82.31    6.85
 -13  -5  -5    0.18    0.85
 -13   5  -5    1.55    1.09
 -13  -5  -6    6.49    1.22
 -13   5  -6    6.27    1.40
  13   7  -6  170.86    8.03
  13   7  -6  179.46    7.69
  13   7  -6  185.42    7.85
 -13   7   5   21.74    3.18
  13   7  -5   12.94    2.37
 -13   7   4   83.55    6.22
 -13  -7   4   64.14    5.64
  13   7  -4   69.25    5.83
 -13   7   3   56.68    4.88
 -13  -7   3   53.59    5.39
  13  -7  -3   45.98    5.22
  13   7  -3   49.18    5.18
 -13   7   2  456.40   14.85
 -13  -7   2  446.26   16.87
 -13  -7   1    5.94    2.25
 -13   7   1    4.21    1.44
  13   7  -1    4.49    1.68
 -13  -7   1    3.67    1.61
 -13   7   0   29.02    3.53
  13   7   0   34.95    4.03
 -13   7   0   32.37    3.68
 -13  -7   0   32.90    4.49
 -13   7  -1  164.39    8.96
  13   7   1  161.54    8.36
 -13   7  -1  157.12    9.06
 -13   7  -1  171.31    8.97
 -13  -7  -1  170.89    9.83
 -13   7  -2   44.47    4.63
 -13  -7  -2   41.76    4.71
 -13   7  -2   45.59    4.86
 -13   7  -2   49.52    4.81
 -13  -7  -2   45.09    5.05
 -13   7  -3    2.80    1.34
 -13   7  -3    6.34    2.04
 -13   7  -3    7.77    1.94
 -13  -7  -3    9.90    2.53
 -13   7  -4   50.95    4.54
 -13   7  -4   44.87    3.78
 -13  -7  -4   48.62    4.87
 -13  -7  -4   38.65    3.59
 -13   7  -4   50.47    4.53
 -13   7  -5   25.42    2.61
 -13  -7  -5   26.75    2.51
 -13   7  -5   30.74    2.89
 -13   9   5   46.77    3.10
 -13   9   5   45.82    3.12
  13   9  -5   45.19    3.30
 -13   9   4   77.16    4.61
 -13   9   4   76.46    4.56
 -13  -9   4   62.68    4.80
 -13   9   3    1.23    0.98
 -13   9   3    2.29    0.98
 -13  -9   3    0.97    1.02
 -13   9   2   41.71    3.90
 -13  -9   2   34.83    4.13
  13  -9  -2   34.80    4.00
 -13  -9   2   34.74    4.14
 -13   9   1  434.16   14.52
 -13  -9   1  427.11   16.09
 -13  -9   1  408.06   14.71
 -13   9   0  204.09    9.77
  13   9   0  194.00    9.80
 -13  -9   0  193.15   10.44
 -13   9  -1   62.41    5.29
  13   9   1   73.17    5.53
 -13   9  -1   59.45    4.68
 -13  -9  -1   62.71    5.59
 -13   9  -2    6.44    1.77
 -13   9  -2    5.95    1.58
 -13   9  -2    5.83    1.58
  13   9   2    6.88    1.73
  13   9   3  250.49    9.04
 -13   9  -3  226.22    9.28
 -13   9  -3  230.95    9.04
 -13   9  -3  220.58    9.13
 -13   9  -4   23.55    2.45
 -13  -9  -4   23.43    2.28
 -13  11   3   44.78    2.85
 -13 -11   3   46.92    3.36
 -13  11   2    1.25    0.73
 -13 -11   2    1.88    0.84
 -13  11   1   -0.16    0.56
 -13 -11   1    0.18    0.69
 -13  11   0   -0.16    0.65
 -13 -11   0    0.35    0.64
 -13  11  -1  185.77    7.43
 -13 -11  -1  165.27    7.01
 -13  11  -2    0.73    0.60
  13  11   2    0.24    0.43
  14   0  -8    2.02    0.76
 -14   0   8    1.75    0.64
  14   0  -7    0.18    0.77
  14   0  -7    0.24    0.74
  14   0  -6  247.45   11.61
  14   0  -6  233.82   11.30
  14   0  -5    0.30    0.93
  14   0  -4   39.86    4.69
 -14   0   3    0.19    0.74
  14   0  -3    2.23    1.32
  14   0  -3   -0.28    0.79
 -14   0   2  672.98   18.41
 -14   0   2  700.50   21.47
  14   0  -2  730.84   20.73
 -14   0   1   -0.19    0.71
 -14   0   1    0.56    0.79
 -14   0   0 1184.51   28.12
 -14   0   0 1124.18   26.71
 -14   0   0 1181.44   27.55
 -14   0   0 1144.72   30.23
 -14   0  -1    1.22    0.90
 -14   0  -1   -0.43    0.94
 -14   0  -1    0.18    0.64
 -14   0  -1    0.57    0.81
 -14   0  -1   -0.23    0.71
 -14   0  -2 2482.79   50.63
 -14   0  -2 2452.68   50.66
 -14   0  -2 2402.28   49.46
 -14   0  -2 2456.97   54.83
 -14   0  -3    0.24    1.00
 -14   0  -3    0.23    0.82
 -14   0  -3   -0.40    1.51
 -14   0  -4   64.27    5.18
 -14   0  -4   74.10    7.56
 -14   0  -5    0.19    0.74
 -14   0  -5    0.39    1.20
 -14   0  -6  119.73    7.35
  14   2  -8   15.38    1.93
  14   2  -8   18.26    1.96
 -14   2   8   14.10    1.48
 -14   2   7   17.96    7.13
  14   2  -7   11.84    2.23
 -14   2   7   14.44    2.20
  14  -2  -6    0.66    1.02
  14   2  -6   -0.27    0.98
  14  -2  -6    0.27    0.91
  14   2  -5  226.93   11.41
  14  -2  -5  220.91   11.30
  14   2  -5  210.57   11.65
  14  -2  -4  625.87   20.99
  14  -2  -4  623.51   20.48
  14   2  -4  580.56   20.55
  14  -2  -4  638.33   22.31
  14   2  -3  495.51   22.13
  14  -2  -3  510.78   17.55
  14  -2  -3  490.52   16.89
  14   2  -3  460.69   17.17
  14  -2  -3  498.40   18.43
  14   2  -2    6.29    1.83
 -14  -2   2    7.91    1.84
 -14   2   2   10.92    2.42
 -14  -2   2    8.97    2.25
  14  -2  -2    7.57    1.92
 -14   2   1  544.67   16.03
 -14  -2   1  575.12   16.57
 -14  -2   1  591.52   17.55
 -14   2   1  579.91   18.94
 -14  -2   1  586.75   19.79
 -14  -2   1  588.07   17.24
  14   2  -1  574.28   17.98
 -14  -2   0 1054.78   26.53
 -14  -2   0 1063.40   25.80
 -14   2   0 1019.23   24.96
 -14   2   0 1017.44   27.60
 -14  -2   0 1028.14   28.87
 -14  -2   0  941.33   27.05
 -14  -2  -1    6.55    1.83
 -14  -2  -1    8.16    1.85
 -14  -2  -1    5.14    1.79
 -14   2  -1    6.87    1.77
 -14   2  -1    6.30    1.65
 -14   2  -1    6.59    1.86
 -14   2  -1    6.15    1.81
 -14  -2  -1    4.09    1.65
 -14   2  -1    5.31    1.76
 -14  -2  -1    5.26    1.89
 -14  -2  -2    8.95    2.15
 -14   2  -2    6.74    1.98
 -14   2  -2    8.00    2.04
 -14   2  -2    4.60    1.51
 -14  -2  -2    6.12    1.65
 -14  -2  -2    8.94    2.41
 -14   2  -2    6.54    1.95
 -14  -2  -2    6.40    2.10
 -14  -2  -3  114.99    7.13
 -14   2  -3  117.58    6.98
 -14  -2  -3  111.30    6.85
 -14  -2  -3   94.22    7.89
 -14   2  -3   90.68    7.45
 -14  -2  -4  537.82   17.08
 -14   2  -4  573.80   17.29
 -14  -2  -4  580.18   17.58
 -14  -2  -4  561.54   20.72
 -14   2  -4  554.33   20.32
 -14   2  -4  585.70   21.78
 -14  -2  -5   44.63    4.00
 -14  -2  -5   47.51    5.11
 -14   2  -5   41.40    4.80
 -14   2  -5   46.38    5.19
 -14  -2  -6   10.67    1.64
 -14   2  -6   12.63    2.22
 -14   4   7   44.19    5.16
  14   4  -7   36.67    3.41
 -14   4   7   36.61    3.20
 -14   4   6    7.78    4.19
  14   4  -6   16.48    2.85
  14   4  -6   15.55    2.60
  14   4  -6   14.39    2.88
 -14   4   6   17.09    2.62
 -14   4   5    9.57    4.84
  14  -4  -5    7.91    2.71
  14   4  -5   14.27    2.83
  14   4  -5   12.55    2.88
 -14   4   5   10.41    2.26
 -14   4   4    4.42    3.59
  14  -4  -4    5.24    2.18
  14   4  -4    2.88    1.38
  14  -4  -4    3.59    1.53
 -14   4   4    2.24    1.30
  14   4  -3  290.40   15.72
  14  -4  -3  316.12   13.88
  14   4  -3  307.32   14.35
  14  -4  -3  308.82   14.30
 -14  -4   3  314.70   12.74
  14   4  -2   16.89    3.16
 -14   4   2   24.87    3.51
  14  -4  -2   15.14    2.81
 -14  -4   2   22.10    3.23
 -14   4   1  468.32   16.40
 -14  -4   1  481.05   16.28
 -14  -4   1  430.21   17.67
 -14  -4   1  455.88   15.53
 -14   4   0  135.31    8.74
 -14  -4   0  133.33    8.12
 -14   4   0  115.45    7.09
 -14  -4   0  112.73    8.66
 -14   4   0  129.01    7.61
 -14  -4   0  119.19    8.22
 -14  -4   0  115.12    6.95
 -14   4  -1 1953.47   46.14
 -14   4  -1 1888.59   42.06
 -14  -4  -1 1901.90   42.60
 -14   4  -1 1838.99   42.17
 -14  -4  -1 1836.13   44.66
 -14  -4  -2    4.28    1.67
 -14   4  -2    9.73    2.39
 -14   4  -2    6.06    1.75
  14   4   2    6.81    2.54
 -14   4  -2    5.99    1.95
 -14  -4  -3    2.52    1.32
 -14   4  -3    5.46    1.86
 -14  -4  -3    5.03    1.62
 -14  -4  -4   14.71    2.54
 -14  -4  -4   16.88    3.32
 -14  -4  -4   16.78    2.67
 -14   4  -4   14.81    3.26
 -14  -4  -5  142.76    8.35
 -14  -4  -5  120.74    6.44
 -14   4  -5  133.16    8.19
 -14  -4  -6    3.21    0.87
 -14   4  -6    2.71    1.04
 -14   6   7   11.96    1.46
  14   6  -7   11.79    1.64
  14   6  -7   12.09    1.63
  14   6  -6  108.65    6.32
  14   6  -6  111.45    6.10
  14   6  -6  109.98    6.27
  14   6  -5   78.35    5.92
 -14   6   5   92.14    5.84
  14   6  -4  155.30    9.27
 -14   6   4  178.18    8.55
 -14  -6   4  157.65    8.97
 -14   6   3    1.44    1.30
  14  -6  -3    4.06    1.88
 -14  -6   3    3.17    1.60
 -14  -6   2   76.11    6.40
 -14   6   2   87.02    5.73
  14   6  -2   77.53    6.67
 -14   6   1   66.08    4.89
 -14  -6   1   66.11    6.03
 -14  -6   1   54.79    5.20
 -14   6   0  160.26    8.20
 -14  -6   0  168.76    9.81
 -14   6   0  142.22    8.00
 -14   6  -1  108.19    7.49
 -14  -6  -1  113.57    7.90
 -14   6  -1  116.77    7.43
 -14   6  -1  116.24    7.70
 -14  -6  -2   22.13    3.49
 -14   6  -2   21.53    3.48
 -14   6  -2   27.32    3.62
 -14   6  -3  257.28   11.74
 -14   6  -3  221.44    9.98
 -14  -6  -3  224.45   11.63
 -14  -6  -3  223.26    9.70
 -14   6  -3  221.37   11.07
 -14  -6  -4   53.44    4.51
 -14   6  -4   62.77    5.13
 -14  -6  -4   54.04    5.19
 -14  -6  -4   56.83    4.42
 -14   6  -4   53.91    4.95
 -14  -6  -5   22.77    2.40
 -14   6  -5   24.12    2.78
 -14   8   6   31.83    2.25
 -14   8   6   32.22    2.30
 -14   8   5    1.50    0.83
 -14   8   5   -0.13    0.59
  14   8  -5    0.66    0.66
 -14   8   4    3.64    1.25
 -14   8   4    1.31    0.89
 -14  -8   4    0.44    0.92
  14   8  -4    2.37    1.13
 -14  -8   3   22.76    3.40
 -14   8   3   24.15    3.00
 -14   8   3   28.41    3.02
  14   8  -3   23.93    3.30
 -14   8   2  322.15   11.66
 -14  -8   2  313.45   13.18
 -14   8   1  211.16    9.43
 -14  -8   1  200.58   10.76
 -14  -8   1  195.12    9.90
 -14   8   0    0.48    0.82
 -14  -8   0    0.30    1.50
 -14   8   0    0.44    0.79
  14   8   0   -0.26    0.74
 -14   8  -1   75.26    5.81
  14   8   1   73.78    5.56
 -14  -8  -1   70.98    6.11
 -14   8  -1   72.83    5.47
 -14   8  -2  145.35    7.99
 -14  -8  -2  144.34    8.04
 -14   8  -2  170.59    8.71
 -14   8  -2  162.29    8.21
 -14   8  -3  144.42    7.39
 -14   8  -3  151.27    7.39
 -14   8  -3  151.83    7.81
 -14  -8  -3  159.78    8.28
 -14  -8  -4    0.27    0.70
 -14   8  -4    1.06    0.77
 -14  -8  -4    0.47    0.50
 -14  10   4   39.18    2.63
 -14 -10   4   35.50    2.81
 -14  10   3   33.61    2.72
 -14 -10   3   34.19    3.27
 -14  10   2    9.69    1.82
 -14 -10   2    7.87    1.73
 -14  10   1   78.38    5.16
 -14 -10   1   75.03    5.56
  14 -10  -1   63.92    4.80
 -14  10   0   28.27    3.18
 -14 -10   0   26.63    3.36
 -14  10  -1  118.64    6.30
  14  10   1  121.17    6.32
 -14 -10  -1  111.14    6.28
 -14  10  -2    4.23    1.19
 -14  10  -2    6.10    1.24
  14  10   2    5.30    1.30
  15   1  -7    0.70    0.80
  15   1  -7    1.85    0.98
 -15   1   7    1.92    1.00
  15  -1  -6   69.79    6.03
  15   1  -6   73.19    5.90
  15  -1  -6   73.55    5.90
  15   1  -6   65.36    5.88
  15   1  -5   95.55    7.24
  15  -1  -5   89.43    6.97
  15   1  -5   95.50    7.34
  15  -1  -4    5.37    1.97
  15  -1  -4    7.02    2.09
  15   1  -4    6.32    2.05
  15   1  -3   63.25    7.93
  15  -1  -3   68.64    6.01
 -15   1   3   52.32    4.59
  15  -1  -3   71.91    6.04
  15   1  -3   70.43    6.20
  15  -1  -3   67.75    6.49
  15  -1  -2  462.40   16.04
 -15   1   2  402.43   13.73
 -15  -1   2  416.24   13.81
 -15   1   2  418.45   16.12
 -15  -1   2  435.85   16.68
  15   1  -2  425.43   15.68
 -15   1   1  475.40   15.21
 -15  -1   1  515.73   15.79
 -15   1   1  503.20   17.88
 -15  -1   1  495.61   18.26
  15   1  -1  478.17   16.40
 -15  -1   0  331.29   12.97
 -15  -1   0  313.93   11.73
 -15   1   0  324.79   12.14
 -15  -1   0  342.17   12.76
 -15   1   0  340.27   12.34
 -15   1   0  324.32   14.07
 -15  -1   0  334.85   14.68
 -15  -1  -1   12.85    2.38
 -15  -1  -1   12.60    2.47
 -15   1  -1   13.94    2.53
 -15   1  -1   10.81    2.07
 -15   1  -1   11.22    2.54
 -15  -1  -1   11.93    2.73
 -15   1  -1   13.90    2.72
 -15  -1  -1   13.49    2.91
 -15  -1  -1   12.15    2.50
 -15  -1  -2  904.20   24.59
 -15  -1  -2  875.96   23.90
 -15   1  -2  895.90   24.00
 -15   1  -2  880.97   23.08
 -15  -1  -2  851.42   22.75
 -15  -1  -2  899.46   27.12
 -15   1  -2  862.12   26.20
 -15   1  -2  856.32   25.68
 -15  -1  -3  103.76    6.93
 -15   1  -3  106.78    6.89
 -15  -1  -3  106.11    6.89
 -15   1  -3   98.83    6.59
 -15  -1  -3   97.94    6.55
 -15  -1  -3  113.37    8.89
 -15   1  -3   97.41    8.03
 -15   1  -4  274.51   11.09
 -15  -1  -4  266.11   10.98
 -15  -1  -4  265.61   13.95
 -15   1  -4  260.17   13.56
 -15   1  -5   47.58    3.91
 -15  -1  -5   48.25    4.00
 -15  -1  -5   42.63    4.88
 -15   1  -5   45.18    5.08
 -15   1  -6   63.93    4.63
 -15  -1  -6   51.19    4.04
 -15   3   7   23.04    3.98
  15   3  -7   28.67    3.08
 -15   3   7   28.21    2.79
  15   3  -6   24.40    3.39
 -15   3   6   23.49    3.00
  15   3  -5  181.79    9.82
  15  -3  -5  187.30   10.11
  15   3  -5  201.24   12.14
 -15   3   5  189.87    8.92
  15  -3  -4  116.04    8.43
  15   3  -4   99.67    7.09
  15  -3  -4  123.54    8.01
  15   3  -4   96.41    8.02
  15   3  -3  788.16   28.36
  15  -3  -3  781.42   23.78
  15   3  -3  734.96   24.07
 -15  -3   3  774.31   21.93
  15  -3  -3  762.74   24.73
  15  -3  -2   50.70    5.03
 -15   3   2   43.50    4.13
 -15  -3   2   48.85    5.56
 -15  -3   2   50.38    4.72
  15   3  -2   54.42    5.50
  15  -3  -1  758.83   21.84
 -15  -3   1  790.69   22.14
 -15   3   1  719.99   19.96
 -15  -3   1  730.24   20.39
 -15  -3   1  734.11   24.22
 -15  -3   1  764.63   21.45
  15   3  -1  771.66   22.86
 -15  -3   0  514.64   17.45
 -15  -3   0  520.22   16.63
 -15   3   0  502.51   16.11
 -15  -3   0  492.27   19.29
 -15   3   0  504.36   16.99
 -15  -3   0  481.92   18.07
 -15  -3  -1  127.84    7.99
 -15  -3  -1  133.78    7.49
 -15   3  -1  120.08    7.30
 -15  -3  -1  109.52    8.44
 -15  -3  -1  125.31    8.86
 -15   3  -1  114.67    7.88
 -15  -3  -2   99.18    6.99
 -15  -3  -2   91.42    6.50
 -15   3  -2  105.90    7.34
 -15   3  -2   91.30    6.44
 -15   3  -2  103.88    6.54
 -15  -3  -2   92.87    6.07
 -15   3  -2   91.45    6.93
 -15   3  -2   88.20    7.21
 -15  -3  -3    1.25    1.14
 -15   3  -3    1.14    1.01
 -15  -3  -3    4.35    1.54
 -15   3  -3    0.89    1.07
 -15  -3  -4   52.44    4.62
 -15  -3  -4   65.98    6.23
 -15  -3  -4   63.82    5.04
 -15   3  -4   51.65    5.29
 -15   3  -4   58.51    6.10
 -15  -3  -5  108.04    5.82
 -15   3  -5   97.00    6.32
 -15   3  -5   98.76    6.90
 -15  -3  -6   10.34    1.39
 -15   3  -6   10.13    1.53
  15   5  -7   68.35    3.91
 -15   5   7   62.66    3.42
  15   5  -7   70.52    4.03
 -15   5   6   -0.70    1.49
  15   5  -6   -0.19    0.68
  15   5  -6   -0.22    0.83
 -15   5   6    0.17    0.77
  15   5  -5   70.58    5.59
  15   5  -5   75.95    6.17
 -15   5   5   72.90    5.25
  15  -5  -4  260.02   13.62
  15   5  -4  252.47   12.37
 -15  -5   4  235.72   10.94
 -15   5   4  244.59   10.37
  15  -5  -3  107.25    8.07
  15   5  -3  107.58    8.39
 -15  -5   3  113.23    7.56
  15  -5  -2  524.85   18.64
  15   5  -2  511.76   19.14
 -15  -5   2  535.34   18.11
 -15  -5   1   24.51    3.65
 -15   5   1   29.81    3.77
 -15  -5   1   30.25    3.86
 -15  -5   0  446.50   16.82
 -15   5   0  440.16   16.05
 -15  -5  -1  195.36   10.43
 -15   5  -1  193.20   10.17
 -15   5  -1  197.24    9.92
 -15   5  -1  203.36   10.47
 -15  -5  -2   40.66    4.63
 -15   5  -2   54.47    5.39
 -15   5  -2   58.09    5.21
 -15  -5  -3  110.83    7.12
 -15   5  -3  140.63    8.44
 -15   5  -3  116.04    6.92
 -15  -5  -3  120.94    8.40
 -15  -5  -3  123.78    7.05
 -15   5  -3  121.42    8.26
 -15  -5  -4  240.50   11.34
 -15  -5  -4  249.49    9.76
 -15  -5  -4  234.63    9.81
 -15   5  -4  246.76   11.28
 -15  -5  -5   23.86    2.46
 -15   5  -5   24.12    2.89
 -15   7   6   60.21    3.43
 -15   7   6   55.51    3.33
  15   7  -6   47.61    3.35
  15   7  -6   55.08    3.59
 -15   7   5    6.50    1.51
 -15   7   5    4.24    1.22
  15   7  -5    5.83    1.53
 -15   7   4    8.16    1.87
 -15   7   4    7.15    1.68
 -15  -7   4    6.47    1.79
  15   7  -4    7.13    1.88
 -15   7   3   12.94    2.28
  15  -7  -3   12.46    2.78
 -15  -7   3   11.60    2.58
  15   7  -3   16.58    3.01
 -15   7   2  392.44   13.08
  15  -7  -2  375.92   15.25
  15   7  -2  374.37   15.22
 -15  -7   2  388.26   15.15
 -15   7   1    2.98    1.33
 -15  -7   1    3.02    1.80
 -15  -7   1    4.82    1.80
 -15   7   0    2.38    1.17
 -15  -7   0    2.16    1.52
 -15   7   0    1.63    1.07
 -15  -7  -1   -0.29    1.09
 -15   7  -1    0.52    0.94
 -15   7  -1   -0.24    0.87
 -15  -7  -2  228.07   10.61
 -15   7  -2  247.42   11.17
 -15   7  -2  243.78   10.62
 -15  -7  -2  251.92   11.74
 -15  -7  -3    2.04    1.10
 -15   7  -3    2.96    1.33
 -15   7  -3    2.15    1.03
 -15  -7  -3    2.86    1.55
 -15   7  -3    1.62    1.14
 -15  -7  -4    0.15    0.68
 -15  -7  -4    0.60    0.85
 -15  -7  -4    0.79    0.69
 -15   7  -4    0.17    0.62
 -15   9   5   53.99    2.96
 -15   9   4   43.16    3.14
 -15   9   4   33.08    2.63
 -15  -9   4   36.04    3.16
 -15   9   3    2.98    1.04
 -15  -9   3    5.25    1.56
 -15   9   2   14.96    2.28
  15  -9  -2   15.54    2.62
 -15  -9   2   12.74    2.38
 -15   9   1  102.06    6.12
  15  -9  -1   87.80    6.14
 -15  -9   1  101.84    6.78
  15   9  -1  101.96    6.51
 -15   9   0   84.54    5.70
 -15  -9   0   83.70    6.23
 -15   9  -1   30.80    3.37
  15   9   1   33.13    3.42
 -15  -9  -1   29.99    3.55
 -15   9  -1   27.56    2.94
 -15   9  -2   11.30    1.91
 -15  -9  -2    8.43    1.67
 -15   9  -2   11.10    1.86
 -15  -9  -3  126.18    5.55
 -15   9  -3  135.42    5.67
 -15  11   1   16.53    1.90
 -15 -11   1   14.74    1.89
 -15  11   0    2.68    0.85
 -15 -11   0    4.83    1.09
  15 -11   0    2.85    0.85
  16   0  -7   -0.39    0.71
 -16   0   7   -0.72    0.75
  16   0  -6  267.34   11.52
  16   0  -6  233.57   11.00
  16   0  -5    0.30    1.01
  16   0  -4   27.81    4.06
  16   0  -3    1.21    1.02
 -16   0   3    1.37    1.09
  16   0  -3    0.61    1.10
 -16   0   2  707.22   19.99
 -16   0   2  685.63   22.47
  16   0  -2  709.21   21.68
 -16   0   1    3.40    1.41
 -16   0   1    1.00    1.04
 -16   0   0   72.22    5.69
 -16   0   0   74.08    5.62
 -16   0   0   67.46    6.46
 -16   0  -1    1.19    1.00
 -16   0  -1   -0.25    0.95
 -16   0  -1    1.01    1.20
 -16   0  -1   -0.30    1.02
 -16   0  -1    0.33    0.85
 -16   0  -2 1654.60   37.40
 -16   0  -2 1580.40   36.95
 -16   0  -2 1545.04   35.61
 -16   0  -2 1573.11   40.16
 -16   0  -3   -0.24    0.82
 -16   0  -3    2.34    1.42
 -16   0  -3   -0.73    1.14
 -16   0  -4   63.30    4.99
 -16   0  -4   54.96    6.05
 -16   0  -5    0.47    0.72
 -16   0  -5   -0.27    0.97
 -16   0  -6  208.39    7.80
  16   2  -7   26.49    2.82
  16   2  -7   26.50    2.88
 -16   2   7   29.64    2.79
  16  -2  -6   34.41    4.22
  16   2  -6   27.65    3.43
  16  -2  -6   22.57    3.24
 -16   2   6   24.61    2.98
  16   2  -5   39.11    4.49
 -16   2   5   37.99    3.88
  16  -2  -5   35.40    4.36
  16   2  -5   38.62    4.89
 -16   2   5   39.49    3.87
  16  -2  -4  243.31   12.31
  16   2  -4  238.94   11.50
  16  -2  -4  233.15   11.55
  16   2  -4  223.77   12.14
  16   2  -3  378.06   19.51
  16  -2  -3  384.75   15.53
 -16   2   3  350.67   13.24
  16  -2  -3  349.26   14.26
  16   2  -3  379.55   16.02
  16  -2  -2  177.23    9.68
 -16   2   2  147.78    8.00
 -16  -2   2  162.47    8.29
 -16   2   2  139.63    9.18
 -16  -2   2  147.45    9.65
  16   2  -2  169.41    9.81
 -16  -2   1  557.23   17.80
 -16   2   1  534.56   16.73
 -16  -2   1  536.02   16.97
 -16   2   1  513.14   19.03
 -16  -2   1  531.32   19.93
  16   2  -1  541.23   18.29
 -16  -2   0  870.41   24.12
 -16  -2   0  852.08   23.22
 -16   2   0  798.40   22.22
 -16   2   0  765.14   24.55
 -16  -2   0  806.66   25.93
 -16  -2   0  723.57   24.17
 -16   2   0  827.00   23.60
 -16  -2  -1  120.70    7.83
 -16  -2  -1  112.60    7.00
 -16   2  -1  116.70    7.27
 -16   2  -1  108.97    6.59
 -16  -2  -1  109.37    8.38
 -16  -2  -1  107.64    7.68
 -16   2  -1  103.98    7.38
 -16  -2  -1  107.57    8.33
 -16   2  -1  112.86    7.83
 -16  -2  -2    0.51    1.07
 -16   2  -2    1.01    1.16
 -16   2  -2   -0.23    1.00
 -16  -2  -2    0.43    0.83
 -16  -2  -2    0.33    1.02
 -16   2  -2    0.30    0.87
 -16  -2  -2    0.81    0.97
 -16  -2  -3   16.52    2.82
 -16   2  -3   19.05    3.02
 -16  -2  -3   19.12    3.01
 -16   2  -3   16.24    2.81
 -16  -2  -3   18.64    2.83
 -16  -2  -3   17.80    3.38
 -16   2  -3   15.18    3.02
 -16   2  -3   24.54    3.97
 -16  -2  -4   98.46    6.22
 -16   2  -4   96.24    6.03
 -16  -2  -4   91.40    5.96
 -16  -2  -4   84.46    6.89
 -16   2  -4   90.20    7.01
 -16   2  -4   91.96    7.16
 -16  -2  -5    0.15    0.59
 -16   2  -5    0.23    0.64
  16   4  -7   98.23    4.87
 -16   4   7   98.83    4.57
 -16   4   6    4.73    1.80
  16   4  -6    3.40    1.27
 -16   4   6    4.41    1.38
  16   4  -5  223.38   10.45
  16   4  -5  254.05   12.30
 -16   4   5  248.26   10.01
  16  -4  -4   14.59    3.21
  16  -4  -4   13.48    2.62
  16   4  -4   20.51    3.83
  16  -4  -3  219.26   11.53
 -16  -4   3  193.44    9.92
  16   4  -3  205.86   11.76
  16  -4  -2  115.93    7.89
 -16   4   2  100.16    6.48
 -16  -4   2  114.42    7.53
  16   4  -2  116.83    8.46
  16   4  -1   10.12    2.62
 -16  -4   1   12.71    2.64
 -16  -4   1   13.58    2.64
  16  -4  -1   12.26    2.56
 -16  -4   0  348.89   14.42
 -16   4   0  352.68   14.24
 -16  -4  -1  170.55    9.64
 -16  -4  -1  164.04    8.73
 -16   4  -1  167.64    9.64
 -16  -4  -2    4.63    1.77
 -16  -4  -2    5.86    1.83
 -16   4  -2    8.28    2.03
 -16  -4  -3   78.55    5.91
 -16  -4  -3   79.43    6.79
 -16  -4  -3   79.47    5.61
 -16   4  -3   79.17    6.84
 -16  -4  -4  214.05    9.16
 -16  -4  -4  231.00   10.86
 -16  -4  -4  213.57    8.95
 -16   4  -4  218.21   10.67
 -16  -4  -5  183.67    7.08
 -16   4  -5  181.23    8.12
 -16   6   6    4.42    1.07
 -16   6   6    1.26    0.77
  16   6  -6    2.87    0.98
 -16   6   5   37.23    3.48
  16   6  -5   28.84    3.34
  16  -6  -4   54.57    5.76
  16   6  -4   49.74    4.93
 -16  -6   4   45.59    4.50
 -16   6   3   20.39    2.72
  16  -6  -3   15.91    3.19
  16   6  -3   22.13    3.63
 -16  -6   3   25.50    3.60
  16  -6  -2  191.87   10.58
 -16  -6   2  202.50   10.39
  16   6  -2  201.61   11.01
 -16  -6   1  169.34    9.68
 -16  -6   1  153.55    8.80
 -16  -6   0  871.68   25.42
 -16   6   0  838.28   23.24
 -16   6   0  849.60   24.37
 -16  -6  -1    2.87    1.67
 -16  -6  -1    3.08    1.38
 -16   6  -1    2.26    1.32
 -16  -6  -2   83.43    6.23
 -16  -6  -2   76.17    5.81
 -16   6  -2   81.69    6.30
 -16   6  -2   77.78    5.79
 -16  -6  -3   72.22    5.30
 -16   6  -3   75.34    5.13
 -16  -6  -3   82.35    6.41
 -16   6  -3   75.65    5.85
 -16  -6  -4  104.15    5.52
 -16  -6  -4  113.23    6.63
 -16  -6  -4  101.56    5.24
 -16   6  -4  102.62    6.04
 -16   8   5    0.80    0.57
 -16   8   5    0.84    0.52
 -16   8   5    1.41    0.64
  16   8  -5    1.10    0.64
 -16   8   4    0.83    0.68
 -16  -8   4    2.39    1.04
  16   8  -4    1.71    0.84
 -16   8   3    0.49    0.72
  16  -8  -3    1.47    1.08
 -16  -8   3    1.72    1.19
  16   8  -3    2.71    1.24
 -16   8   2  101.63    5.87
  16  -8  -2   92.55    6.62
 -16  -8   2   98.74    6.57
  16   8  -2   99.60    6.63
  16   8  -1    1.28    1.22
 -16   8   1    3.25    1.27
 -16  -8   1    1.57    1.24
 -16  -8   1    3.77    1.52
  16  -8  -1    1.27    1.37
 -16   8   0   31.32    3.50
 -16  -8   0   28.55    3.88
 -16   8   0   26.51    3.12
 -16  -8  -1    0.94    1.16
 -16   8  -1   -0.20    0.66
 -16  -8  -2  199.06    8.54
 -16  -8  -2  191.62    8.21
 -16   8  -2  206.48    8.54
 -16  -8  -3   13.95    1.96
 -16   8  -3   10.59    1.69
 -16  -8  -3   16.51    2.27
 -16  10   3   13.16    1.63
 -16 -10   3   10.60    1.55
 -16  10   2   60.87    3.85
 -16 -10   2   51.86    3.55
 -16  10   1   33.59    2.97
  16 -10  -1   29.21    2.88
 -16 -10   1   32.04    3.11
 -16  10   0   78.11    4.51
 -16 -10   0   71.88    4.68
  16 -10   0   78.41    4.73
  16  10   0   81.15    4.72
 -16 -10  -1    7.56    1.39
 -16  10  -1    7.73    1.34
  16 -10   1    8.62    1.59
 -16  10  -1    7.18    1.19
  16  10   1   10.28    1.62
  17   1  -7    8.07    1.41
  17  -1  -7    9.81    1.80
  17   1  -7    6.21    1.41
 -17   1   7    8.75    1.51
 -17  -1   7    7.39    1.35
  17  -1  -6  107.19    6.87
  17   1  -6   93.91    6.26
  17  -1  -6   96.79    6.46
  17   1  -6   98.54    6.83
 -17   1   6  105.86    5.79
  17   1  -5    1.12    0.94
  17  -1  -5    1.41    1.14
  17   1  -5    1.21    1.15
 -17   1   4  320.78   12.47
  17  -1  -4  312.95   13.80
  17   1  -4  318.01   14.36
  17  -1  -3   37.95    4.72
 -17   1   3   36.05    4.06
 -17  -1   3   41.52    4.32
  17  -1  -3   37.11    4.46
  17   1  -3   41.97    5.04
 -17   1   2  222.72   10.25
 -17  -1   2  221.92   10.20
 -17   1   2  214.33   11.66
  17   1  -2  212.78   11.14
 -17  -1   1  124.00    7.65
 -17   1   1  114.00    7.21
 -17  -1   1  115.00    7.32
 -17   1   1  119.30    8.68
 -17  -1   1  111.32    8.56
 -17  -1   0   23.38    3.55
 -17  -1   0   20.91    3.08
 -17   1   0   18.96    3.01
 -17  -1   0   23.37    3.44
 -17   1   0   23.05    3.25
 -17   1   0   21.64    3.84
 -17  -1   0   21.24    3.81
 -17   1   0   23.40    3.46
 -17  -1  -1   65.45    5.42
 -17  -1  -1   69.78    5.82
 -17   1  -1   60.82    5.39
 -17   1  -1   51.76    4.58
 -17  -1  -1   61.51    5.94
 -17   1  -1   68.91    6.18
 -17   1  -1   59.15    5.63
 -17  -1  -2  123.36    7.74
 -17   1  -2  128.18    7.83
 -17  -1  -2  117.34    7.53
 -17   1  -2  125.54    7.26
 -17  -1  -2  122.88    7.10
 -17  -1  -2  118.69    8.58
 -17   1  -2  120.27    8.53
 -17  -1  -3   90.77    6.32
 -17   1  -3   83.66    6.00
 -17  -1  -3   83.22    5.98
 -17   1  -3   89.07    6.09
 -17  -1  -3   89.53    6.03
 -17  -1  -3   88.95    7.42
 -17   1  -3   76.81    6.77
 -17   1  -4   38.21    3.71
 -17  -1  -4   35.82    3.56
 -17  -1  -4   34.45    4.40
 -17   1  -4   32.14    4.27
 -17  -1  -5    3.91    1.13
 -17  -1  -5    3.65    1.32
 -17   1  -5    4.37    1.45
  17   3  -7   28.51    2.61
 -17   3   7   36.25    2.67
  17  -3  -6   34.54    4.04
  17   3  -6   44.29    4.04
 -17   3   6   38.86    3.32
 -17   3   6   39.63    3.48
  17   3  -5   74.21    5.80
 -17   3   5   66.54    5.02
  17  -3  -5   62.97    5.44
  17   3  -5   76.02    6.67
  17  -3  -4  170.70   10.22
 -17   3   4  164.61    8.58
  17  -3  -4  164.54    9.11
  17   3  -4  172.88   10.63
  17  -3  -3    2.29    1.44
 -17   3   3    2.17    1.30
  17   3  -3    3.15    1.66
  17  -3  -2  206.68   10.83
 -17   3   2  193.29    9.42
  17   3  -2  206.37   11.34
 -17  -3   1  318.56   13.26
 -17   3   1  311.56   12.24
 -17  -3   1  317.45   12.52
  17   3  -1  307.99   13.84
 -17  -3   0  353.03   14.48
 -17   3   0  349.95   13.47
 -17   3   0  342.61   14.24
  17   3   0  359.40   14.50
 -17  -3  -1  420.83   16.19
 -17  -3  -1  431.39   15.11
 -17   3  -1  446.28   15.75
 -17   3  -1  436.02   16.67
 -17  -3  -2  159.59    9.10
 -17  -3  -2  182.14    9.30
 -17   3  -2  164.29    9.44
 -17  -3  -3  110.90    6.86
 -17  -3  -3   96.53    6.43
 -17  -3  -3  103.25    7.55
 -17  -3  -3  103.76    6.35
 -17   3  -3   98.96    7.08
 -17   3  -3  105.44    7.77
 -17  -3  -4   65.05    4.71
 -17  -3  -4   71.65    4.79
 -17   3  -4   63.59    5.23
 -17   3  -4   68.61    5.66
 -17  -3  -5   65.48    3.84
 -17   3  -5   57.30    3.98
 -17   3  -5   57.36    4.14
 -17   5   6    0.53    0.63
  17   5  -6    0.15    0.48
 -17   5   5   85.06    5.41
  17   5  -5   98.54    6.34
  17  -5  -4  348.74   14.87
 -17   5   4  301.85   11.68
 -17  -5   4  311.64   12.22
  17   5  -4  325.55   13.52
  17   5  -4  333.78   14.48
  17  -5  -3  159.85    9.75
 -17   5   3  154.50    8.12
 -17  -5   3  158.92    8.90
  17   5  -3  162.23   10.02
  17  -5  -2  176.53   10.00
 -17  -5   2  172.03    9.57
  17   5  -2  172.36   10.48
 -17  -5   1   35.74    4.43
  17  -5  -1   27.34    3.82
 -17  -5   1   35.71    4.27
 -17   5   1   35.20    4.22
  17   5  -1   33.43    4.48
 -17  -5   0  277.20   12.60
 -17   5   0  256.00   11.98
 -17  -5  -1   46.96    4.96
 -17  -5  -1   41.51    4.29
 -17   5  -1   56.13    4.99
 -17   5  -1   40.69    4.65
 -17  -5  -2    6.79    1.95
 -17  -5  -2    5.69    1.74
 -17   5  -2    7.61    1.93
 -17  -5  -3   62.20    4.90
 -17  -5  -3   61.67    5.58
 -17   5  -3   64.73    5.54
 -17  -5  -4  198.27    7.94
 -17  -5  -4  221.48    9.33
 -17  -5  -4  202.09    7.71
 -17   5  -4  198.70    8.81
 -17   7   5   15.75    1.78
 -17   7   5   12.97    1.77
  17   7  -5   14.95    1.99
 -17   7   4   12.84    1.88
 -17  -7   4    9.03    1.86
  17  -7  -4   11.95    2.36
 -17   7   4   12.52    1.96
  17   7  -4   13.07    2.28
 -17   7   3   33.05    3.16
  17  -7  -3   31.24    4.03
  17   7  -3   34.05    3.91
 -17  -7   3   30.60    3.59
 -17   7   2  671.45   17.89
  17  -7  -2  652.83   20.55
 -17  -7   2  658.97   19.90
  17   7  -2  660.41   20.68
 -17  -7   1   15.78    2.96
 -17  -7   1   16.23    2.75
  17  -7  -1   13.55    2.63
  17   7  -1   20.07    3.25
 -17  -7   0   96.86    6.96
 -17   7   0   83.68    5.69
 -17  -7  -1    1.72    1.29
 -17   7  -1    0.21    0.71
 -17  -7  -2  604.78   17.55
 -17  -7  -2  598.17   17.12
 -17   7  -2  644.65   17.55
 -17  -7  -2  645.07   18.85
 -17   7  -2  621.65   18.22
 -17  -7  -3    5.28    1.34
 -17   7  -3    3.76    1.05
 -17  -7  -3    4.83    1.54
 -17   7  -3    2.74    1.05
 -17   9   3    6.25    1.33
 -17  -9   3    6.18    1.39
 -17   9   2    9.97    1.68
 -17  -9   2    8.64    1.64
  17  -9  -2    7.41    1.63
  17   9  -1    0.18    0.69
 -17  -9   1    0.18    0.65
 -17   9   1    2.20    0.96
  17  -9  -1    0.92    0.91
 -17   9   0   53.62    3.87
 -17  -9   0   58.16    4.49
  17  -9   0   52.84    4.20
  17   9   0   52.01    4.20
 -17  -9  -1    1.39    0.88
  17   9   1    2.14    0.96
  17  -9   1    1.98    0.94
 -17   9  -1    1.27    0.67
  17   9   2    0.14    0.47
 -17   9  -2    0.32    0.45
  18   0  -7    0.28    0.46
 -18   0   7   -0.30    0.44
  18   0  -6  282.35   10.94
  18   0  -6  264.89   10.94
  18   0  -5    0.54    0.90
  18   0  -5    0.28    1.05
 -18   0   4  129.34    7.51
  18   0  -4  132.11    8.67
 -18   0   3    0.50    1.00
  18   0  -3    0.31    0.89
 -18   0   2  817.43   22.93
  18   0  -2  774.86   23.68
 -18   0   1   -0.26    1.10
 -18   0   0  132.08    8.10
 -18   0   0  138.65    8.11
 -18   0  -1   -0.52    0.94
 -18   0  -1    0.27    1.13
 -18   0  -1    0.97    1.16
 -18   0  -2  102.02    6.92
 -18   0  -2   90.03    6.07
 -18   0  -2  108.45    8.07
 -18   0  -3   -0.44    0.93
 -18   0  -3    0.21    0.92
 -18   0  -3    1.26    1.20
 -18   0  -4    3.57    1.21
 -18   0  -4    3.69    1.50
 -18   0  -5    0.33    0.60
  18   2  -7   34.29    2.76
  18  -2  -6   26.97    3.29
  18   2  -6   31.83    3.31
  18   2  -6   26.82    3.34
  18   2  -5    0.24    0.76
 -18   2   5    0.40    0.79
  18  -2  -5    0.76    1.06
  18   2  -5    1.17    1.17
  18  -2  -4   62.66    5.92
  18   2  -4   69.07    5.72
 -18   2   4   62.79    5.18
  18  -2  -4   64.21    5.61
  18   2  -4   62.59    6.15
  18  -2  -3    4.25    1.77
 -18   2   3    5.42    1.77
  18   2  -3    9.52    2.63
  18  -2  -2  184.60   10.24
 -18   2   2  176.49    9.19
 -18  -2   2  173.40    9.05
  18   2  -2  165.61   10.03
 -18  -2   1  258.04   11.66
 -18   2   1  255.68   11.23
 -18  -2   1  252.46   11.24
  18   2  -1  239.86   11.87
 -18  -2   0  192.77   10.23
 -18  -2   0  194.86    9.99
 -18   2   0  187.53    9.51
 -18   2   0  181.46   10.05
 -18  -2  -1  466.30   16.94
 -18  -2  -1  474.34   16.06
 -18   2  -1  480.18   16.63
 -18  -2  -1  456.18   17.37
 -18   2  -1  468.34   17.39
 -18   2  -1  478.93   17.47
 -18  -2  -2   25.13    3.50
 -18   2  -2   29.04    3.76
 -18  -2  -2   23.70    3.42
 -18  -2  -2   24.56    3.81
 -18   2  -2   19.68    3.48
 -18  -2  -3  261.52   10.91
 -18  -2  -3  251.28   10.50
 -18  -2  -3  270.44   10.49
 -18  -2  -3  247.95   11.76
 -18   2  -3  250.88   11.76
 -18   2  -3  251.78   11.74
 -18  -2  -4  295.04   10.17
 -18  -2  -4  284.64   11.43
 -18   2  -4  272.29   11.26
 -18  -2  -5    6.14    1.15
 -18   2  -5    7.15    1.38
  18   4  -6    0.16    0.56
 -18   4   6   -0.13    0.55
 -18   4   5   74.78    4.98
  18   4  -5   67.02    5.38
  18  -4  -4  342.65   14.59
 -18   4   4  338.97   12.49
  18   4  -4  363.49   14.54
  18   4  -4  331.95   14.65
  18  -4  -3  322.99   14.22
 -18   4   3  310.54   12.28
  18   4  -3  324.19   14.78
  18   4  -2    0.33    1.33
  18  -4  -2    0.31    0.87
 -18   4   2    2.08    1.25
 -18  -4   1  524.27   17.96
  18  -4  -1  527.90   18.00
 -18   4   1  530.07   18.04
  18   4  -1  533.71   19.08
 -18  -4   0  100.13    7.27
 -18   4   0   91.67    7.01
  18   4   0  101.45    7.38
 -18  -4  -1  174.03    9.55
 -18  -4  -1  162.52    8.55
 -18   4  -1  159.70    9.36
 -18  -4  -2    9.53    2.16
 -18   4  -2    7.59    1.83
 -18  -4  -2    6.13    1.85
 -18  -4  -3   61.90    4.78
 -18  -4  -3   52.72    4.29
 -18  -4  -3   63.07    5.43
 -18  -4  -3   58.45    4.31
 -18   4  -3   48.30    4.85
 -18  -4  -4   50.90    4.13
 -18  -4  -4   46.67    3.43
 -18   4  -4   47.23    4.07
 -18   6   5   24.72    2.57
  18   6  -5   26.28    2.70
  18  -6  -4  158.70    8.81
 -18   6   4  159.89    7.31
  18   6  -4  157.86    8.03
  18  -6  -3   82.18    6.54
 -18   6   3   71.37    4.99
  18   6  -3   74.09    6.05
  18  -6  -2   25.50    3.72
 -18   6   2   22.67    3.16
  18   6  -2   27.69    3.89
  18   6  -1   -0.28    0.96
 -18  -6   1   -0.26    1.01
  18  -6  -1   -0.27    0.83
 -18   6   1    0.43    0.82
 -18   6   1   -0.25    0.88
 -18  -6   0  293.43   12.59
  18  -6   0  251.62   11.32
 -18   6   0  283.86   11.27
 -18   6   0  261.48   11.52
  18   6   0  292.20   12.48
 -18  -6  -1   49.34    4.84
 -18   6  -1   55.96    4.61
 -18  -6  -2  126.52    6.94
 -18  -6  -2  127.94    6.84
 -18   6  -2  124.62    6.66
 -18  -6  -2  135.43    7.89
 -18   6  -2  129.98    7.49
 -18  -6  -3   36.48    3.26
 -18  -6  -3   32.29    2.95
 -18  -6  -3   34.19    3.58
 -18   6  -3   31.29    3.29
 -18   8   4   16.30    1.73
  18   8  -4   11.54    1.62
 -18   8   3   10.94    1.67
  18  -8  -3   10.58    1.97
  18   8  -3   11.22    1.80
  18  -8  -2  301.53   11.41
  18   8  -2  303.64   11.29
  18   8  -1    0.21    0.80
 -18  -8   1    0.20    0.76
  18  -8  -1    1.64    1.08
 -18  -8   0   17.96    2.62
  18  -8   0   18.56    2.58
 -18   8   0   13.74    2.00
  18   8   0   17.73    2.60
 -18  -8  -1   10.91    1.93
  18   8   1   10.93    2.02
  18  -8   1   12.06    2.01
 -18   8  -1   11.31    1.76
 -18   8  -2  160.20    6.30
  18   8   2  169.22    7.26
  19  -1  -6   59.57    4.43
  19   1  -6   61.36    4.41
  19  -1  -6   57.38    4.41
  19   1  -6   57.95    4.53
  19   1  -5    5.08    1.61
  19  -1  -5    7.50    1.92
  19   1  -5    7.01    1.96
  19   1  -4   -0.27    0.76
 -19   1   4    2.03    1.22
  19  -1  -4    2.19    1.35
  19   1  -4    1.82    1.22
  19  -1  -3   71.12    6.23
 -19   1   3   59.02    5.30
 -19  -1   3   67.88    5.59
  19  -1  -3   68.49    5.84
  19   1  -3   73.03    6.42
 -19   1   2  161.00    8.87
 -19  -1   2  170.42    9.10
  19   1  -2  155.61    9.46
 -19   1   1   17.49    3.06
 -19  -1   1   15.57    2.86
 -19   1   1   18.56    3.08
 -19   1   0   11.83    2.46
 -19  -1   0   11.86    2.62
 -19   1   0   12.35    2.51
 -19  -1   0   12.78    2.57
 -19   1   0   13.53    2.81
 -19   1  -1  222.27   10.58
 -19  -1  -1  223.18   10.65
 -19  -1  -1  224.83   11.61
 -19   1  -1  219.82   11.41
 -19   1  -2  171.94    8.87
 -19  -1  -2  167.84    8.75
 -19   1  -2  163.64    8.05
 -19  -1  -2  157.09    7.78
 -19  -1  -2  160.00    9.59
 -19   1  -2  169.66    9.72
 -19  -1  -3   27.04    3.14
 -19  -1  -3   34.10    3.39
 -19  -1  -3   29.13    3.89
 -19   1  -3   38.36    4.35
 -19  -1  -4   17.68    2.20
 -19  -1  -4   21.41    2.85
 -19   1  -4   19.83    2.80
  19  -3  -6    7.81    1.57
  19   3  -6    7.41    1.44
 -19   3   6    8.53    1.42
  19   3  -5  171.30    8.02
 -19   3   5  175.30    7.77
  19   3  -5  157.55    8.59
  19  -3  -4    5.18    1.90
 -19   3   4    4.11    1.48
  19  -3  -4    6.65    1.77
  19   3  -4    6.10    2.09
  19  -3  -3  203.44   10.94
 -19   3   3  193.53    9.51
  19   3  -3  212.50   11.42
  19  -3  -2  144.15    8.86
 -19   3   2  130.22    7.74
 -19  -3   2  135.52    7.89
  19   3  -2  133.97    8.90
 -19  -3   1  327.92   13.36
 -19   3   1  340.09   12.99
 -19  -3   1  318.67   12.78
 -19   3   1  333.78   13.79
  19   3  -1  355.36   14.58
 -19  -3   0   39.46    4.60
 -19   3   0   29.23    4.04
 -19  -3  -1  313.61   12.86
 -19  -3  -1  284.16   11.71
 -19  -3  -1  288.97   12.76
 -19   3  -1  302.58   13.15
 -19  -3  -2   10.58    2.24
 -19  -3  -2    8.88    2.12
 -19   3  -2   11.19    2.38
 -19  -3  -3  153.43    7.30
 -19  -3  -3  156.04    8.16
 -19  -3  -3  158.03    7.08
 -19   3  -3  152.16    7.99
 -19   3  -3  142.82    8.06
 -19  -3  -4  139.26    5.79
 -19   3  -4  130.05    6.25
 -19   3  -4  128.37    6.40
 -19   5   5   33.81    3.01
  19   5  -5   28.80    2.88
  19  -5  -4  115.10    7.37
 -19   5   4  113.18    6.21
  19   5  -4  119.03    7.00
  19   5  -4  114.67    7.23
  19  -5  -3  270.50   12.23
 -19   5   3  265.64   10.43
 -19   5   3  253.41   10.76
  19   5  -3  261.72   12.15
  19   5  -2    0.59    1.19
  19  -5  -2    1.13    1.08
 -19   5   2    0.96    1.26
 -19  -5   1  247.39   11.13
  19  -5  -1  240.97   11.13
 -19   5   1  241.67   11.09
  19   5  -1  263.76   12.06
 -19  -5   0  499.22   16.91
 -19   5   0  464.24   15.57
 -19   5   0  461.35   16.37
  19   5   0  506.72   17.12
 -19  -5  -1  138.11    7.93
 -19   5  -1  129.92    7.20
 -19  -5  -2   16.63    2.50
 -19   5  -2   22.63    2.73
 -19  -5  -2   22.39    3.29
 -19   5  -2   20.39    3.07
 -19  -5  -3   50.93    3.86
 -19  -5  -3   46.54    3.51
 -19  -5  -3   48.99    4.18
 -19   5  -3   49.00    4.13
  19  -7  -4   17.37    2.27
  19   7  -4   14.10    1.92
  19  -7  -3    0.43    0.95
  19   7  -3    1.09    0.87
  19   7  -3    0.19    0.63
  19  -7  -2   87.18    6.02
  19   7  -2   83.90    5.85
  19   7  -1    3.36    1.31
 -19  -7   1    2.68    1.29
  19  -7  -1    2.82    1.23
  19   7   0    2.36    1.22
 -19  -7   0    4.21    1.44
  19  -7   0    4.26    1.41
 -19   7   0    2.38    0.99
  19   7   1    0.59    0.75
 -19   7  -1    1.11    0.90
 -19  -7  -1    0.54    0.77
 -19   7  -1    0.36    0.68
 -19  -7  -1    0.18    0.77
 -19  -7  -2  214.88    7.59
 -19   7  -2  214.52    7.60
 -19  -7  -2  230.93    8.59
 -19   7  -2  199.05    7.85
  19  -9  -1   41.95    3.15
  20   0  -6    0.30    0.65
  20   0  -6    1.28    0.76
  20   0  -5    1.25    0.99
  20   0  -5    1.11    1.02
 -20   0   4   12.45    2.35
  20   0  -4   11.07    2.42
 -20   0   3    0.73    1.07
  20   0  -3   -0.28    0.79
 -20   0   2  303.61   12.58
 -20   0   1   -0.26    0.94
 -20   0   0   73.41    5.88
 -20   0   0   70.73    5.66
 -20   0   0   80.11    6.58
 -20   0  -1   -0.74    0.89
 -20   0  -1    0.90    1.15
 -20   0  -2  525.18   16.26
 -20   0  -2  482.72   14.75
 -20   0  -2  513.21   17.84
 -20   0  -3    0.72    1.01
 -20   0  -4   20.97    2.55
  20   2  -6    9.92    1.57
  20  -2  -6    8.82    1.57
  20   2  -6    8.32    1.48
  20   2  -5  172.84    7.86
 -20   2   5  174.97    7.48
  20  -2  -5  165.94    7.92
  20   2  -5  174.52    8.63
 -20   2   4  169.89    8.27
  20  -2  -4  162.11    8.29
  20   2  -4  166.68    9.30
  20  -2  -3  156.60    9.04
 -20   2   3  153.10    8.31
  20   2  -3  148.19    9.11
 -20   2   2   37.26    4.15
 -20  -2   2   37.22    4.13
  20   2  -2   38.06    4.56
 -20   2   1   42.57    4.43
 -20  -2   1   43.14    4.55
 -20   2   1   48.10    4.83
 -20  -2   0  193.75    9.57
 -20  -2   0  208.97   10.65
 -20   2   0  204.15   10.47
 -20   2   0  198.34   10.32
 -20  -2  -1   88.62    6.32
 -20  -2  -1   82.54    6.56
 -20   2  -1   91.70    6.81
 -20   2  -1   81.66    6.33
 -20  -2  -2    5.48    1.68
 -20  -2  -2    8.49    2.20
 -20   2  -2    8.36    2.21
 -20  -2  -3  155.03    7.01
 -20  -2  -3  153.95    6.72
 -20  -2  -3  148.99    7.75
 -20   2  -3  155.17    7.93
 -20  -2  -4  111.70    4.76
 -20   2  -4  102.91    5.28
 -20   4   5  130.95    5.98
  20   4  -5  118.39    6.18
  20  -4  -4    3.36    1.46
 -20   4   4    4.40    1.44
  20   4  -4    5.17    1.50
  20   4  -4    2.90    1.31
  20  -4  -3   28.17    3.79
 -20   4   3   22.37    3.10
  20   4  -3   24.53    3.63
  20  -4  -2  105.79    7.26
 -20   4   2   98.09    6.19
 -20   4   2  100.29    6.66
  20   4  -2  109.52    7.56
 -20  -4   1  478.52   16.20
 -20   4   1  473.39   16.44
  20   4  -1  506.42   17.31
 -20  -4   0   37.06    4.19
 -20   4   0   38.80    4.36
  20   4   0   36.32    4.19
 -20  -4  -1  165.98    8.01
 -20   4  -1  168.29    8.08
 -20  -4  -2    8.57    1.89
 -20   4  -2   10.25    2.14
 -20  -4  -3  203.99    7.55
 -20  -4  -3  219.44    8.65
 -20   4  -3  204.18    8.54
 -20   6   4   42.02    3.12
  20   6  -4   43.31    3.43
  20  -6  -3  212.47    9.55
  20   6  -3  212.94    9.14
  20   6  -3  210.03    9.33
  20  -6  -2   54.11    4.73
 -20   6   2   53.79    4.34
  20   6  -2   52.65    4.71
 -20  -6   1    4.70    1.52
  20   6  -1    3.22    1.40
  20  -6  -1    3.06    1.28
 -20   6   1    2.64    1.05
 -20   6   1    3.79    1.37
 -20  -6   0   35.40    3.76
 -20   6   0   43.28    3.73
  20   6   0   36.37    3.83
 -20  -6  -1   95.62    5.79
 -20   6  -1  104.29    5.58
  20   6   1  110.32    6.35
 -20  -6  -2    4.36    1.15
 -20   6  -2    6.39    1.22
 -20  -6  -2    4.36    1.18
 -20  -6  -2    6.71    1.54
 -20   6  -2    4.94    1.28
  20  -8  -2   94.06    5.01
  20   8  -2   91.77    4.81
  20  -8  -1    0.58    0.64
 -20  -8   1    0.37    0.47
  20   8  -1    0.28    0.51
  20   8   0    2.03    0.77
  20  -8   0    2.80    0.88
 -20   8   0    2.78    0.78
 -20  -8   0    1.50    0.76
  21  -1  -6    6.76    1.21
  21  -1  -5   13.52    2.12
  21   1  -5   12.15    1.91
  21   1  -5   15.89    2.38
  21  -1  -5   11.14    1.96
 -21   1   4   20.86    2.82
  21  -1  -4   19.86    2.81
  21   1  -4   21.87    3.10
 -21   1   3  108.01    6.73
 -21  -1   3  111.94    6.79
  21   1  -3   95.88    6.80
 -21   1   2  302.24   12.14
 -21  -1   2  297.23   12.01
 -21   1   2  291.86   11.95
 -21   1   1   47.50    4.60
 -21  -1   1   42.20    4.39
 -21   1   1   38.57    4.23
 -21   1   0  236.78   10.29
 -21   1   0  231.32   10.11
 -21  -1   0  218.22    9.88
 -21  -1   0  241.75   11.48
 -21   1   0  223.87   10.92
 -21   1  -1  109.84    6.71
 -21  -1  -1  103.69    6.49
 -21  -1  -1  101.58    7.07
 -21   1  -1  109.68    7.34
 -21  -1  -2  117.03    6.46
 -21  -1  -2  112.83    7.06
 -21   1  -2  123.69    7.35
 -21  -1  -3    2.78    1.13
 -21   1  -3    2.07    1.02
  21  -3  -5   84.04    5.05
 -21   3   5   94.39    4.79
  21   3  -5   81.36    4.96
 -21   3   4   35.11    3.40
  21   3  -4   35.93    3.88
  21  -3  -3   40.45    4.22
 -21   3   3   40.72    4.01
  21   3  -3   32.27    3.99
 -21   3   3   39.64    3.99
 -21   3   2   18.41    2.76
 -21   3   2   18.00    2.84
  21   3  -2   16.98    2.98
 -21   3   1  172.19    8.31
 -21   3   1  174.85    9.06
  21   3  -1  173.02    9.14
 -21  -3   0   54.73    4.57
 -21  -3   0   48.80    4.67
 -21   3   0   45.64    4.61
 -21   3  -1  101.37    5.85
 -21  -3  -1  108.61    6.40
 -21  -3  -1  101.25    6.52
 -21  -3  -2   15.07    2.23
 -21  -3  -2   17.45    2.60
 -21   3  -2   16.77    2.54
 -21  -3  -3  184.81    6.68
 -21   3  -3  176.72    7.22
 -21   5   4  140.94    5.98
  21   5  -4  124.75    5.94
 -21   5   4  135.78    5.99
  21  -5  -3   43.73    4.07
 -21   5   3   50.51    3.81
  21   5  -3   56.30    4.64
 -21   5   3   47.82    3.93
  21  -5  -2    0.66    0.88
 -21   5   2    1.77    0.92
 -21   5   2    0.20    0.66
  21   5  -2    0.91    1.00
 -21  -5   1   66.58    4.98
 -21   5   1   72.53    4.89
 -21   5   1   78.19    5.43
  21   5  -1   82.54    5.80
 -21   5   0  124.80    6.46
 -21  -5   0  133.79    6.78
  21   5   0  144.21    7.54
 -21   5  -1  157.62    6.85
 -21  -5  -1  153.54    7.12
 -21   5  -2   69.41    3.82
 -21  -5  -2   71.91    4.20
 -21  -5  -2   72.52    4.67
 -21   5  -2   76.44    4.72
  21  -7  -3    4.06    1.04
  21  -7  -2  147.65    6.57
  21   7  -2  151.55    6.24
  21   7  -2  147.83    6.56
  21  -7  -1    5.43    1.28
  21   7  -1    5.78    1.37
 -21   7   0    1.00    0.55
 -21  -7   0    0.68    0.61
  21   7   0    1.01    0.66
  22   0  -5    0.13    0.44
  22   0  -5    0.59    0.65
 -22   0   4   41.70    3.56
  22   0  -4   42.52    3.81
 -22   0   3   -0.80    1.02
 -22   0   2  624.76   18.42
 -22   0   1    0.44    1.12
 -22   0   1   -0.25    0.89
 -22   0   0   27.57    3.20
 -22   0   0   31.57    3.85
 -22   0  -1   -0.19    0.80
 -22   0  -1    0.23    0.98
 -22   0  -2  375.11   12.79
 -22   0  -3    0.14    0.52
  22  -2  -5    3.65    1.00
 -22   2   5    2.50    0.84
  22   2  -5    3.44    1.01
 -22   2   4   79.73    4.88
  22   2  -4   71.80    5.09
 -22   2   4   75.09    4.88
 -22   2   3  108.57    6.29
  22   2  -3  101.38    6.43
 -22   2   3  103.42    6.18
 -22   2   2  140.60    7.45
  22   2  -2  121.64    7.26
 -22   2   2  142.21    7.57
 -22   2   1   26.73    3.20
 -22  -2   1   28.51    3.55
 -22   2   1   28.37    3.39
 -22   2   1   24.14    3.20
 -22  -2   0  210.86    8.98
 -22  -2   0  215.16    9.96
 -22   2   0  220.53    9.72
 -22   2   0  218.09    9.64
 -22  -2  -1  101.14    5.86
 -22  -2  -1  103.49    6.37
 -22   2  -1   95.77    6.04
 -22  -2  -2    1.17    0.79
 -22  -2  -2    0.87    0.80
 -22   2  -2    2.24    0.98
 -22   4   4    1.27    0.81
  22   4  -4    0.77    0.56
 -22   4   4    0.13    0.48
  22   4  -4    0.61    0.64
 -22   4   3    0.15    0.65
 -22   4   3    0.17    0.71
  22   4  -3    0.19    0.70
 -22   4   2    2.55    1.07
 -22   4   2    3.05    1.28
  22   4  -2    2.10    1.16
 -22   4   1  165.57    7.94
  22   4  -1  160.76    7.99
 -22   4   0    0.16    0.62
 -22  -4   0    0.16    0.78
 -22   4  -1   12.77    1.81
 -22  -4  -1   10.27    1.84
 -22  -4  -2   12.02    1.64
 -22  -4  -2   10.06    1.65
 -22   4  -2   13.56    1.87
  22   6  -3   42.34    2.99
  22  -6  -2   22.50    2.43
  22   6  -2   26.28    2.57
  22   6  -2   20.09    2.36
 -22   6   2   22.93    2.32
 -22   6   1    0.46    0.51
  22   6  -1    0.61    0.58
 -22   6   0   41.30    2.94
 -22  -6   0   41.26    2.95
  22   6   0   39.67    3.20
 -23   1   4  150.63    6.28
  23   1  -4  138.05    6.35
 -23   1   4  145.59    6.28
 -23   1   3  155.11    7.12
 -23  -1   3  145.83    6.78
  23   1  -3  136.58    6.79
 -23   1   3  158.79    7.15
 -23   1   2  156.69    7.42
 -23  -1   2  145.73    7.18
 -23   1   2  147.08    7.37
 -23   1   2  130.97    6.83
 -23   1   1    0.18    0.83
 -23  -1   1    0.85    0.94
 -23   1   1    3.05    1.24
 -23  -1   0  128.21    6.33
 -23  -1   0  147.50    7.55
 -23   1   0  143.04    7.38
 -23  -1  -1   95.77    5.24
 -23  -1  -1   93.56    5.71
 -23   1  -1   97.42    5.71
 -23  -1  -2   61.62    4.08
 -23   1  -2   64.29    4.15
  23  -3  -4   94.69    4.74
 -23   3   4  111.34    4.98
  23   3  -4   95.86    4.92
 -23   3   4  108.47    5.02
 -23   3   3    6.33    1.39
 -23   3   3    5.89    1.38
  23   3  -3    5.42    1.34
 -23   3   2   31.77    3.03
 -23  -3   2   31.86    3.19
  23   3  -2   34.16    3.35
 -23   3   2   35.65    3.38
 -23  -3   1  141.86    6.94
 -23   3   1  148.58    7.13
 -23   3   0   49.60    3.60
 -23  -3   0   56.26    3.86
 -23  -3   0   54.81    4.10
 -23  -3  -1    3.03    1.02
 -23   3  -1    3.79    1.16
 -23   5   2   -0.50    0.55
  23   5  -2    0.14    0.46
 -23   5   1    0.68    0.54
  23   5  -1    0.41    0.50
 -23   5   0  181.19    6.38
 -24   0   3   -0.39    0.73
 -24   0   2  223.64    8.76
 -24   0   1    0.52    0.85
 -24   0   0   38.80    3.42
 -24   0  -1   -0.14    0.47
 -24   2   3  110.09    5.07
 -24   2   3  100.65    4.98
 -24   2   2   46.53    3.46
 -24  -2   2   46.73    3.68
 -24   2   2   42.16    3.40
 -24  -2   1    0.48    0.70
 -24   2   1   -0.14    0.63
 -24   2   0   69.32    3.83
 -24  -2   0   73.92    4.50
 -25  -1   1    8.55    1.46
   0   0   0    0.00    0.00
TITL exp_480-ZnAc2+AJ1 in C2/c
REM C2/c (#15 in standard setting)
CELL 1.54184  20.422283  11.326007   7.401910  90.0000  98.3098  90.0000
ZERR    7.00   0.000290   0.000150   0.000101   0.0000   0.0013   0.0000
LATT  7
SYMM -x, y,-z+1/2
SFAC C H N O
UNIT 77.00 70.00 7.00 7.00
TREF
HKLF 4
END
_computing_structure_solution     'SHELXT 2014/5 (Sheldrick, 2014)'
;
_shelx_hkl_checksum     35443
_shelx_res_file
;
TITL exp_480-znac2+aj1_a.res in C2/c
    exp_480-znac2+aj1.res
    created by SHELXL-2016/6 at 16:28:32 on 23-May-2022
REM Old TITL
REM SHELXT solution in C2/c
REM R1 0.109, Rweak 0.044, Alpha 0.016, Orientation as input
REM Formula found by SHELXT: C16 N4 O2 S2 Zn1
CELL 1.54184 20.4223 11.326 7.4019 90 98.31 90
ZERR 7 0.0003 0.0002 0.0001 0 0.001 0
LATT 7
SYMM -X,+Y,0.5-Z
SFAC C H N O S Zn
UNIT 64 40 16 8 8 4
L.S. 10
PLAN  10
CONF
BOND $H
list 4
MORE -1
fmap 2
acta
REM <olex2.extras>
REM <HklSrc "%.\\exp_480-ZnAc2+AJ1.hkl">
REM </olex2.extras>
WGHT    0.042500    0.639900
FVAR       0.40740
ZN1   6    0.500000    0.428613    0.750000    10.50000    0.02217    0.04598 =
         0.04164    0.00000    0.00048    0.00000
S1    5    0.528582    0.703383    0.491197    11.00000    0.03635    0.04399 =
         0.05076   -0.00479   -0.00577    0.00848
O1    4    0.649803    0.664969    0.669369    11.00000    0.03089    0.03836 =
         0.04232    0.00041   -0.00088   -0.00339
N1    3    0.579741    0.529073    0.724064    11.00000    0.02282    0.04614 =
         0.04399    0.00034    0.00007   -0.00186
N2    3    0.641666    0.499415    0.822585    11.00000    0.02430    0.04834 =
         0.04622    0.00564   -0.00117   -0.00296
C2    1    0.681032    0.581507    0.785381    11.00000    0.02913    0.04098 =
         0.03680   -0.00096    0.00099   -0.00039
C3    1    0.751707    0.592797    0.850483    11.00000    0.02758    0.04679 =
         0.03588   -0.00330    0.00189   -0.00499
C1    1    0.586165    0.625551    0.633405    11.00000    0.02730    0.04179 =
         0.03862   -0.00702    0.00131    0.00082
C8    1    0.785153    0.496703    0.935070    11.00000    0.03567    0.04976 =
         0.04590    0.00531    0.00118   -0.00595
C4    1    0.785620    0.696877    0.828738    11.00000    0.03804    0.04459 =
         0.05783    0.00085    0.00270   -0.00481
C7    1    0.851943    0.504427    0.999192    11.00000    0.03630    0.06971 =
         0.06204    0.01243   -0.00438    0.00042
C5    1    0.852393    0.704289    0.894027    11.00000    0.03928    0.05914 =
         0.07407   -0.00272    0.00521   -0.01787
C6    1    0.885245    0.609054    0.979761    11.00000    0.02884    0.07967 =
         0.07223    0.00463   -0.00349   -0.01076
H8    2    0.763379    0.429916    0.945527    11.00000    0.04217
H5    2    0.872263    0.772265    0.874268    11.00000    0.06794
H4    2    0.764220    0.760795    0.771074    11.00000    0.05944
H7    2    0.875796    0.442642    1.055628    11.00000    0.07390
H6    2    0.933907    0.613570    1.020126    11.00000    0.08806
HKLF 4
REM  exp_480-znac2+aj1_a.res in C2/c
REM R1 =  0.0256 for    1536 Fo > 4sig(Fo)  and  0.0267 for all    1634 data
REM    134 parameters refined using      0 restraints
END
WGHT      0.0425      0.6400
REM Highest difference peak  0.260,  deepest hole -0.334,  1-sigma level  0.048
Q1    1   0.4971  0.6419  0.5094  11.00000  0.05    0.26
Q2    1   0.5472  0.4990  0.7526  11.00000  0.05    0.24
Q3    1   0.5134  0.4194  0.8969  11.00000  0.05    0.23
Q4    1   0.5130  0.6923  0.3316  11.00000  0.05    0.18
Q5    1   0.5000  0.3013  0.7500  10.50000  0.05    0.18
Q6    1   0.5481  0.6840  0.6297  11.00000  0.05    0.17
Q7    1   0.7314  0.5845  0.8103  11.00000  0.05    0.17
Q8    1   0.8674  0.5545  0.9762  11.00000  0.05    0.17
Q9    1   0.8710  0.6211  0.8668  11.00000  0.05    0.15
Q10   1   0.7745  0.5256  0.8341  11.00000  0.05    0.15
;
_shelx_res_checksum     53367
