# Supplementary material for: Synthesis, crystal structure and Hirshfeld surface analysis of a zinc(II) coordination polymer of 5-phenyl-1,3,4-oxa­diazole-2-thiol­ate
Source: Acta Crystallogr E Crystallogr Commun. 2022 Jul 14;78(Pt 8):794–7. doi: 10.1107/S2056989022006922 (PMC9361377; doi:10.1107/S2056989022006922)
Supplement: Supplementary file 2 [file e-78-00794-Isup2.hkl]

data_I                                                                          
_shelx_title ' exp_480-znac2+aj1_a.res in C2/c'                                 
_shelx_refln_list_code          4                                               
_shelx_F_calc_maximum      250.52                                               
_exptl_crystal_F_000       848.00                                               
_reflns_d_resolution_high  0.8131                                               
                                                                                
loop_                                                                           
 _space_group_symop_operation_xyz                                               
 'x, y, z'                                                                      
 '-x, y, -z+1/2'                                                                
 'x+1/2, y+1/2, z'                                                              
 '-x+1/2, y+1/2, -z+1/2'                                                        
 '-x, -y, -z'                                                                   
 'x, -y, z-1/2'                                                                 
 '-x+1/2, -y+1/2, -z'                                                           
 'x+1/2, -y+1/2, z-1/2'                                                         
                                                                                
_cell_length_a    20.4223                                                       
_cell_length_b    11.3260                                                       
_cell_length_c     7.4019                                                       
_cell_angle_alpha  90.000                                                       
_cell_angle_beta   98.310                                                       
_cell_angle_gamma  90.000                                                       
                                                                                
_shelx_F_squared_multiplier     1.000                                           
                                                                                
loop_                                                                           
 _refln_index_h                                                                 
 _refln_index_k                                                                 
 _refln_index_l                                                                 
 _refln_F_squared_calc                                                          
 _refln_F_squared_meas                                                          
 _refln_F_squared_sigma                                                         
 _refln_observed_status                                                         
   2   0   0       3701.02       3753.60        34.32 o                         
   4   0   0       1043.38        998.08        14.58 o                         
   6   0   0      18266.74      17458.42       154.82 o                         
   8   0   0      21000.55      21714.80       294.76 o                         
  10   0   0         11.67         15.81         4.37 o                         
  12   0   0       3750.05       4072.46        82.90 o                         
  14   0   0       6342.88       6983.41        84.55 o                         
  16   0   0        454.86        431.89        20.48 o                         
  18   0   0        862.32        816.03        34.53 o                         
  20   0   0        493.52        448.61        20.88 o                         
  22   0   0        159.41        176.75        14.83 o                         
  24   0   0        243.20        233.77        20.61 o                         
   1   1   0      37394.74      36498.22      1532.17 o                         
   3   1   0      15469.36      15694.45       103.44 o                         
   5   1   0       2629.51       2615.70        32.32 o                         
   7   1   0       8808.36       8804.10        70.27 o                         
   9   1   0         18.33         11.19         3.03 o                         
  11   1   0      11398.63      12219.04       126.12 o                         
  13   1   0       5532.43       5696.00        75.38 o                         
  15   1   0       2051.19       1988.76        29.26 o                         
  17   1   0        143.29        132.51         7.23 o                         
  19   1   0        108.77         75.05         6.97 o                         
  21   1   0       1410.50       1386.83        28.26 o                         
  23   1   0        867.73        836.10        33.46 o                         
   0   2   0       8827.68       8720.88       113.57 o                         
   2   2   0       1226.62       1461.47       125.78 o                         
   4   2   0       1274.51       1353.36        20.96 o                         
   6   2   0         72.94         90.70         3.75 o                         
   8   2   0       1496.03       1431.07        25.57 o                         
  10   2   0       3233.45       3086.12        45.34 o                         
  12   2   0       6504.44       6524.94       101.52 o                         
  14   2   0       6058.03       6163.50        75.59 o                         
  16   2   0       4909.07       4877.45        93.21 o                         
  18   2   0       1085.75       1140.14        29.93 o                         
  20   2   0       1186.48       1211.23        30.81 o                         
  22   2   0       1317.09       1301.54        28.78 o                         
  24   2   0        485.95        429.73        17.57 o                         
   1   3   0       1811.89       2186.33       163.36 o                         
   3   3   0        591.00        738.91        35.84 o                         
   5   3   0       2725.15       2925.16        52.40 o                         
   7   3   0        335.88        416.88        12.84 o                         
   9   3   0        852.26        841.00        20.84 o                         
  11   3   0       1046.26       1002.11        25.16 o                         
  13   3   0        576.85        585.56        12.80 o                         
  15   3   0       3128.36       3035.50        42.64 o                         
  17   3   0       2092.21       2116.14        42.64 o                         
  19   3   0        201.82        207.55        30.82 o                         
  21   3   0        321.93        301.55        16.06 o                         
  23   3   0        381.58        322.21        13.35 o                         
   0   4   0       1940.26       2351.57       108.36 o                         
   2   4   0         87.24        112.52         5.92 o                         
   4   4   0         39.86         61.51         3.54 o                         
   6   4   0        654.19        684.26        19.72 o                         
   8   4   0        270.33        314.42        14.72 o                         
  10   4   0       1582.76       1550.46        37.96 o                         
  12   4   0       2316.29       2335.55        41.34 o                         
  14   4   0        848.33        740.13        20.38 o                         
  16   4   0       2082.54       2113.70        61.05 o                         
  18   4   0        598.02        589.01        25.10 o                         
  20   4   0        199.57        225.24        14.76 o                         
  22   4   0          6.00          0.96         2.92 o                         
   1   5   0       1060.21       1160.84        17.72 o                         
   3   5   0       2062.41       2277.07        29.91 o                         
   5   5   0       4534.24       5381.66        79.16 o                         
   7   5   0        282.54        359.51        19.76 o                         
   9   5   0       1656.67       1526.81        45.32 o                         
  11   5   0       3109.50       3135.05        53.77 o                         
  13   5   0       3876.02       3997.97        57.40 o                         
  15   5   0       2687.15       2670.32        69.96 o                         
  17   5   0       1584.78       1605.59        63.87 o                         
  19   5   0       2852.18       2906.81        69.88 o                         
  21   5   0        807.19        805.77        27.64 o                         
  23   5   0       1182.88       1091.68        38.44 o                         
   0   6   0         86.36        127.72         9.79 o                         
   2   6   0       2431.27       2327.09        41.40 o                         
   4   6   0       9399.24       9715.69       126.06 o                         
   6   6   0         79.54         49.50         6.39 o                         
   8   6   0       1152.58       1211.34        23.93 o                         
  10   6   0       4525.00       4457.41        79.48 o                         
  12   6   0       3113.11       3309.01        49.17 o                         
  14   6   0        869.28        941.71        43.31 o                         
  16   6   0       5057.19       5135.86        84.51 o                         
  18   6   0       1633.67       1665.19        48.21 o                         
  20   6   0        254.23        233.32        14.54 o                         
  22   6   0        294.19        245.91        10.52 o                         
   1   7   0       5510.01       5307.49        92.13 o                         
   3   7   0      10974.17      10784.77       127.78 o                         
   5   7   0      10506.07      10583.16       113.37 o                         
   7   7   0       1773.41       1647.23        23.82 o                         
   9   7   0       1710.96       1767.02        39.61 o                         
  11   7   0       1352.35       1356.74        31.50 o                         
  13   7   0        196.08        194.05        11.70 o                         
  15   7   0          8.20         12.26         4.22 o                         
  17   7   0        592.63        538.81        39.70 o                         
  19   7   0         24.06         19.17         3.68 o                         
  21   7   0          7.82          5.41         2.09 o                         
   0   8   0       2699.13       2617.57        61.88 o                         
   2   8   0       3451.00       3401.86        53.35 o                         
   4   8   0       6279.88       6335.02       137.57 o                         
   6   8   0       4372.24       4397.09        48.44 o                         
   8   8   0        954.99        996.04        23.03 o                         
  10   8   0        698.96        751.18        23.65 o                         
  12   8   0        289.82        298.17        17.29 o                         
  14   8   0          2.18          1.33         2.60 o                         
  16   8   0        154.97        173.30        12.03 o                         
  18   8   0        102.23        101.15         7.23 o                         
  20   8   0         14.45         13.78         2.39 o                         
   1   9   0        203.15        194.97        10.64 o                         
   3   9   0        230.01        229.81        11.75 o                         
   5   9   0        542.49        519.78        16.52 o                         
   7   9   0        660.68        691.76        19.81 o                         
   9   9   0        436.77        479.28        19.14 o                         
  11   9   0        197.58        215.24        12.96 o                         
  13   9   0       1060.53       1189.24        34.75 o                         
  15   9   0        460.09        507.06        25.34 o                         
  17   9   0        352.82        325.98        12.57 o                         
   0  10   0       3633.60       3617.55        82.44 o                         
   2  10   0          3.30          0.30         3.50 o                         
   4  10   0        314.47        322.31        18.23 o                         
   6  10   0         76.97         85.48         8.45 o                         
   8  10   0        101.89         92.14         7.57 o                         
  10  10   0        215.06        208.48        12.51 o                         
  12  10   0        635.37        698.97        25.18 o                         
  14  10   0        148.69        165.81        13.92 o                         
  16  10   0        480.60        467.10        14.03 o                         
   1  11   0         16.37         23.05         3.65 o                         
   3  11   0          5.65         10.76         3.19 o                         
   5  11   0        104.66        129.30         8.86 o                         
   7  11   0        713.99        726.06        22.61 o                         
   9  11   0         29.63         24.56         3.95 o                         
  11  11   0         31.24         26.22         5.03 o                         
  13  11   0          0.24          0.58         2.75 o                         
  15  11   0         23.24         20.99         3.95 o                         
   0  12   0         15.37         15.70         6.31 o                         
   2  12   0        529.57        588.14        24.49 o                         
   4  12   0         26.87         22.98         3.70 o                         
   6  12   0        331.97        339.07        14.37 o                         
   8  12   0        214.86        208.36        12.79 o                         
  10  12   0          0.67          1.26         2.20 o                         
  12  12   0        240.31        221.91        12.16 o                         
   1  13   0         15.63         20.61         3.10 o                         
   3  13   0         80.02         68.15         4.46 o                         
   5  13   0         99.98         93.81         7.74 o                         
   7  13   0        332.34        292.24        12.55 o                         
 -25   1   1         47.36         51.51         8.80 o                         
 -23   1   1          5.30          7.02         4.52 o                         
 -21   1   1        274.15        257.98        15.30 o                         
 -19   1   1         99.73        103.74        10.42 o                         
 -17   1   1        688.36        704.28        21.05 o                         
 -15   1   1       3044.48       2973.31        44.69 o                         
 -13   1   1       3074.07       3051.64        58.14 o                         
 -11   1   1       1671.09       1543.98        30.18 o                         
  -9   1   1      14964.84      15153.84       145.53 o                         
  -7   1   1      12628.69      12787.16       108.04 o                         
  -5   1   1      24044.47      23682.08       168.54 o                         
  -3   1   1      16881.44      16439.26       116.90 o                         
  -1   1   1        105.72         94.85         2.30 o                         
   1   1   1       2289.03       2260.35        16.61 o                         
   3   1   1        119.04        152.48         2.44 o                         
   5   1   1         35.64         53.39         2.48 o                         
   7   1   1       4674.13       4933.54        45.62 o                         
   9   1   1        300.68        374.37        10.29 o                         
  11   1   1       1379.50       1544.73        31.27 o                         
  13   1   1        948.75       1017.86        15.79 o                         
  15   1   1         76.34         75.40         5.03 o                         
  17   1   1        329.35        374.51        12.52 o                         
  19   1   1       1396.60       1340.77        33.24 o                         
  21   1   1        650.22        640.12        20.72 o                         
  23   1   1        574.40        576.11        19.27 o                         
 -24   2   1          0.99          0.93         2.82 o                         
 -22   2   1        150.93        162.27        10.02 o                         
 -20   2   1        250.56        268.50        15.98 o                         
 -18   2   1       1527.75       1517.66        34.61 o                         
 -16   2   1       3146.07       3232.11        44.33 o                         
 -14   2   1       3449.89       3472.65        40.10 o                         
 -12   2   1        895.59        754.99        32.78 o                         
 -10   2   1      13227.70      13256.75       133.75 o                         
  -8   2   1       9304.88       9255.39       113.89 o                         
  -6   2   1       5924.40       6004.01        57.10 o                         
  -4   2   1      24928.22      23754.97       226.23 o                         
  -2   2   1      62758.90      57923.02       441.18 o                         
   0   2   1       9730.80       9806.84       107.84 o                         
   2   2   1        442.20        416.70         8.54 o                         
   4   2   1       3683.91       3653.85        44.15 o                         
   6   2   1       4369.51       4523.01        43.38 o                         
   8   2   1        997.37        973.74        18.80 o                         
  10   2   1        725.60        803.26        18.60 o                         
  12   2   1          1.72          4.06         2.36 o                         
  14   2   1         45.04         37.07         3.39 o                         
  16   2   1        678.32        670.93        15.11 o                         
  18   2   1       2969.38       2838.01        41.70 o                         
  20   2   1        479.83        519.34        19.57 o                         
  22   2   1        662.17        603.36        21.15 o                         
 -23   3   1        856.27        874.88        29.96 o                         
 -21   3   1       1023.98       1044.10        30.65 o                         
 -19   3   1       1977.51       2016.61        36.26 o                         
 -17   3   1       1909.62       1892.27        38.92 o                         
 -15   3   1       4538.09       4533.44        52.37 o                         
 -13   3   1         79.79         75.35         5.69 o                         
 -11   3   1          2.05          0.05         2.63 o                         
  -9   3   1        720.38        691.81        27.11 o                         
  -7   3   1       5597.36       6175.31        80.62 o                         
  -5   3   1        434.47        422.77        13.24 o                         
  -3   3   1      12421.30      12080.64       244.22 o                         
  -1   3   1        184.77        163.70         5.72 o                         
   1   3   1       1797.40       1817.32        32.97 o                         
   3   3   1      23003.89      22070.42       276.85 o                         
   5   3   1      13572.45      13271.37       147.27 o                         
   7   3   1      16781.92      16702.70       163.19 o                         
   9   3   1      16837.38      16873.69       170.29 o                         
  11   3   1       6118.49       5774.27        89.82 o                         
  13   3   1       5076.69       4843.20        48.21 o                         
  15   3   1        648.22        739.21        19.53 o                         
  17   3   1       2588.03       2614.15        47.89 o                         
  19   3   1       1738.89       1789.76        37.91 o                         
  21   3   1        593.93        625.01        21.69 o                         
  23   3   1          9.35         20.50         4.62 o                         
 -22   4   1        933.59        983.38        33.93 o                         
 -20   4   1       2846.15       2926.78        57.85 o                         
 -18   4   1       3020.41       3186.45        54.99 o                         
 -16   4   1         82.78         74.07         7.88 o                         
 -14   4   1       2771.36       2774.92        55.03 o                         
 -12   4   1         55.91         48.83         5.85 o                         
 -10   4   1        194.49        206.76        20.24 o                         
  -8   4   1        136.89        111.15        12.83 o                         
  -6   4   1       2788.60       3265.54       103.39 o                         
  -4   4   1       1985.95       1819.84        85.74 o                         
  -2   4   1          2.82         10.11        10.06 o                         
   0   4   1       6571.47       6365.72        71.18 o                         
   2   4   1      12967.70      12743.99       159.33 o                         
   4   4   1       3758.16       3469.90        76.34 o                         
   6   4   1      26388.71      27301.50       293.32 o                         
   8   4   1      24353.58      23698.48       227.47 o                         
  10   4   1       8646.53       8183.21       173.65 o                         
  12   4   1       2134.17       2020.11        33.24 o                         
  14   4   1      11242.21      11347.28       117.05 o                         
  16   4   1       1051.46       1007.53        32.37 o                         
  18   4   1        958.99        996.21        31.73 o                         
  20   4   1        994.54       1006.98        34.27 o                         
  22   4   1         79.38         70.35         7.77 o                         
 -23   5   1          4.13          3.25         2.21 o                         
 -21   5   1        438.46        450.13        18.80 o                         
 -19   5   1       1442.84       1495.18        34.14 o                         
 -17   5   1        186.58        201.91        11.38 o                         
 -15   5   1        130.58        170.66        13.07 o                         
 -13   5   1       1717.53       1771.97        33.02 o                         
 -11   5   1       1500.78       1485.28        44.55 o                         
  -9   5   1       1716.53       1807.03       137.10 o                         
  -7   5   1       6872.27       6945.76       119.15 o                         
  -5   5   1       4844.91       5203.85       230.59 o                         
  -3   5   1       1224.61       1222.97        37.84 o                         
  -1   5   1       2234.16       2035.49        49.38 o                         
   1   5   1       5597.95       5632.35        77.93 o                         
   3   5   1       1500.00       1658.06        54.28 o                         
   5   5   1        768.60        740.77        41.14 o                         
   7   5   1       6119.50       6145.66        71.77 o                         
   9   5   1       1619.69       1564.18        29.44 o                         
  11   5   1          1.69          3.39         1.85 o                         
  13   5   1       2551.15       2472.31        57.80 o                         
  15   5   1       1197.58       1188.72        30.85 o                         
  17   5   1        272.22        280.45        18.17 o                         
  19   5   1        756.42        805.82        32.12 o                         
  21   5   1        949.59        938.01        29.74 o                         
 -22   6   1          0.51          3.19         2.31 o                         
 -20   6   1         28.19         20.56         3.48 o                         
 -18   6   1          0.41         -0.68         2.40 o                         
 -16   6   1        963.14        970.51        47.57 o                         
 -14   6   1        381.62        377.33        20.98 o                         
 -12   6   1       1465.09       1515.79        28.14 o                         
 -10   6   1       3718.93       3820.90        71.56 o                         
  -8   6   1       9454.61      10144.38       136.37 o                         
  -6   6   1       6118.22       6187.06        95.53 o                         
  -4   6   1       2335.33       2237.80        58.42 o                         
  -2   6   1       2101.55       2399.34       191.95 o                         
   0   6   1        129.89        160.67        40.28 o                         
   2   6   1        384.73        430.16        16.44 o                         
   4   6   1        163.38        237.42        12.67 o                         
   6   6   1        945.66        994.95        39.99 o                         
   8   6   1        889.29        824.94        15.99 o                         
  10   6   1        682.07        701.06        15.06 o                         
  12   6   1         18.43         22.02         3.72 o                         
  14   6   1        641.24        685.52        22.97 o                         
  16   6   1         10.26         16.39         4.99 o                         
  18   6   1        324.41        319.44        20.11 o                         
  20   6   1        587.81        622.80        22.18 o                         
 -21   7   1         31.07         33.73         5.64 o                         
 -19   7   1         24.19         17.77         4.44 o                         
 -17   7   1        108.62         98.74         8.65 o                         
 -15   7   1         20.12         21.33         5.54 o                         
 -13   7   1         15.91         26.90         5.06 o                         
 -11   7   1        366.61        371.79        13.75 o                         
  -9   7   1       1480.85       1446.68        23.33 o                         
  -7   7   1          6.40          9.23         2.71 o                         
  -5   7   1        827.98        987.78        18.30 o                         
  -3   7   1        266.16        241.74        12.02 o                         
  -1   7   1         25.53         20.40         5.25 o                         
   1   7   1        881.99        882.87        38.61 o                         
   3   7   1         91.29        114.31         7.12 o                         
   5   7   1         18.94         28.24         3.64 o                         
   7   7   1        368.23        371.44        11.31 o                         
   9   7   1        382.21        369.62        12.39 o                         
  11   7   1        158.83        147.21         7.63 o                         
  13   7   1       1053.28        993.85        24.25 o                         
  15   7   1          0.74          0.02         3.32 o                         
  17   7   1          1.49          4.49         4.55 o                         
  19   7   1          4.25          3.22         2.06 o                         
 -20   8   1          2.74          2.39         1.83 o                         
 -18   8   1          1.26          3.53         2.96 o                         
 -16   8   1         13.94         13.13         3.53 o                         
 -14   8   1       1118.34       1222.58        34.74 o                         
 -12   8   1       1301.23       1404.78        33.39 o                         
 -10   8   1       1814.21       1841.50        33.75 o                         
  -8   8   1        940.01       1045.11        21.60 o                         
  -6   8   1       1707.42       1695.93        27.98 o                         
  -4   8   1        377.15        364.46        13.92 o                         
  -2   8   1       2860.68       2871.08        65.64 o                         
   0   8   1        463.52        454.45        14.63 o                         
   2   8   1       1029.36       1084.55        21.71 o                         
   4   8   1        580.55        592.74        15.42 o                         
   6   8   1        160.80        177.44         7.52 o                         
   8   8   1         47.01         38.98         4.56 o                         
  10   8   1        377.78        363.11        14.34 o                         
  12   8   1         17.38         30.71         6.39 o                         
  14   8   1        468.56        441.61        17.24 o                         
  16   8   1          1.33          1.29         3.46 o                         
  18   8   1         63.81         68.17         5.79 o                         
 -19   9   1        241.58        252.75        18.98 o                         
 -17   9   1          1.73          4.51         2.40 o                         
 -15   9   1        592.47        593.78        19.19 o                         
 -13   9   1       2439.35       2550.30        52.39 o                         
 -11   9   1       1789.44       2002.82        40.84 o                         
  -9   9   1       3720.34       3829.15        48.68 o                         
  -7   9   1       1705.68       1847.47        34.00 o                         
  -5   9   1       1142.96       1142.51        25.56 o                         
  -3   9   1       1854.92       1883.46        31.44 o                         
  -1   9   1        983.75        998.00        22.48 o                         
   1   9   1       3020.28       3030.47        41.47 o                         
   3   9   1        122.64        122.43         7.60 o                         
   5   9   1         26.72         36.28         4.26 o                         
   7   9   1        458.26        439.06        18.10 o                         
   9   9   1          1.68          6.62         2.96 o                         
  11   9   1        111.98         91.32         7.51 o                         
  13   9   1        367.79        387.83        15.76 o                         
  15   9   1        170.60        182.50         9.92 o                         
  17   9   1         10.31          9.94         2.52 o                         
 -16  10   1        223.33        190.74        10.37 o                         
 -14  10   1        456.24        436.55        24.19 o                         
 -12  10   1        456.42        478.55        24.87 o                         
 -10  10   1       1101.62       1158.87        40.74 o                         
  -8  10   1        321.62        369.05        13.19 o                         
  -6  10   1          1.30          3.89         4.00 o                         
  -4  10   1        136.00        146.71        12.46 o                         
  -2  10   1       1220.17       1274.44        45.39 o                         
   0  10   1        424.84        465.38        18.20 o                         
   2  10   1       2769.55       2891.83        73.03 o                         
   4  10   1       1254.39       1280.77        32.36 o                         
   6  10   1         74.50         77.31         6.97 o                         
   8  10   1        399.25        423.06        17.80 o                         
  10  10   1        886.49        978.85        39.20 o                         
  12  10   1       1026.31       1110.29        36.05 o                         
  14  10   1        653.40        705.64        21.91 o                         
  16  10   1         64.39         49.37         3.77 o                         
 -15  11   1        111.27         94.48         8.07 o                         
 -13  11   1          1.06         -0.05         2.62 o                         
 -11  11   1         58.53         66.64         6.11 o                         
  -9  11   1        139.30        119.62         8.56 o                         
  -7  11   1        255.52        258.75        18.71 o                         
  -5  11   1        470.12        482.32        20.29 o                         
  -3  11   1        530.57        601.53        29.83 o                         
  -1  11   1        554.61        544.95        18.23 o                         
   1  11   1        243.73        253.92        21.49 o                         
   3  11   1       2331.70       2515.41        55.40 o                         
   5  11   1       1224.62       1251.72        96.07 o                         
   7  11   1        822.00        857.47        28.33 o                         
   9  11   1       1033.06       1136.50        27.24 o                         
  11  11   1       2070.29       2072.40        81.81 o                         
  13  11   1       1128.02       1057.53        61.76 o                         
 -12  12   1         36.19         27.84         4.62 o                         
 -10  12   1          6.67         12.78         3.31 o                         
  -8  12   1         59.35         55.40         6.44 o                         
  -6  12   1          0.64          0.82         3.17 o                         
  -4  12   1        138.61        128.81         7.43 o                         
  -2  12   1         29.39         41.19         4.55 o                         
   0  12   1        493.43        531.73        21.46 o                         
   2  12   1        323.83        329.61        16.05 o                         
   4  12   1        375.66        400.15        14.11 o                         
   6  12   1         51.82         50.91         5.91 o                         
   8  12   1        308.74        298.38        11.94 o                         
  10  12   1        433.69        372.79        17.56 o                         
  -7  13   1        222.09        219.58        13.57 o                         
  -5  13   1        555.71        580.60        19.22 o                         
  -3  13   1         49.64         53.65         4.81 o                         
  -1  13   1        193.43        196.05        10.26 o                         
   1  13   1         83.75         83.38         6.77 o                         
   3  13   1         64.85         73.95         5.45 o                         
   5  13   1         50.26         49.41         5.58 o                         
   7  13   1          0.92          0.52         1.85 o                         
 -24   0   2       1263.47       1347.44        52.78 o                         
 -22   0   2       3355.04       3764.20       110.98 o                         
 -20   0   2       1679.55       1829.26        75.79 o                         
 -18   0   2       4556.12       4804.35       128.24 o                         
 -16   0   2       4281.59       4226.83        74.10 o                         
 -14   0   2       4554.92       4217.01        83.00 o                         
 -12   0   2      28346.14      29009.92       384.04 o                         
 -10   0   2       4924.43       4876.15        87.62 o                         
  -8   0   2       5531.08       5603.52        97.93 o                         
  -6   0   2       1450.41       1326.81        31.97 o                         
  -4   0   2       2522.76       2452.58        31.15 o                         
  -2   0   2      11636.24      11553.93       106.48 o                         
   0   0   2       2303.16       2149.80        32.29 o                         
   2   0   2       7032.47       6910.37        93.97 o                         
   4   0   2         29.18         19.41         2.82 o                         
   6   0   2       1886.00       1728.39        39.38 o                         
   8   0   2        251.83        382.06        18.66 o                         
  10   0   2       4914.02       4708.20        87.35 o                         
  12   0   2       7881.86       7908.80        91.32 o                         
  14   0   2      14811.50      14750.25       154.48 o                         
  16   0   2      10019.63       9571.89       116.03 o                         
  18   0   2        477.65        596.72        30.39 o                         
  20   0   2       3113.16       3046.67        71.01 o                         
  22   0   2       2415.88       2260.05        77.06 o                         
 -23   1   2        797.30        874.48        24.57 o                         
 -21   1   2       1677.73       1790.13        41.86 o                         
 -19   1   2        872.56        980.36        31.77 o                         
 -17   1   2       1329.68       1316.36        32.42 o                         
 -15   1   2       2612.23       2564.53        39.07 o                         
 -13   1   2       5184.32       5291.44        61.70 o                         
 -11   1   2       4570.67       4701.64        72.57 o                         
  -9   1   2       9472.61       9715.95        91.20 o                         
  -7   1   2       5274.75       5122.49        57.85 o                         
  -5   1   2       1380.90       1239.28        14.78 o                         
  -3   1   2      16572.55      16927.23        96.39 o                         
  -1   1   2      60867.83      58023.77       296.92 o                         
   1   1   2      10496.24      10104.59        63.63 o                         
   3   1   2        607.84        557.38         8.80 o                         
   5   1   2       1160.34       1111.60        20.10 o                         
   7   1   2       6089.79       6013.95        73.04 o                         
   9   1   2        267.79        166.73        12.69 o                         
  11   1   2       1875.12       1748.64        28.53 o                         
  13   1   2       8540.74       8669.89        76.91 o                         
  15   1   2       5310.09       5291.65        52.28 o                         
  17   1   2        672.40        738.62        17.63 o                         
  19   1   2       1020.60        992.79        21.41 o                         
  21   1   2        690.18        709.81        24.09 o                         
  23   1   2        456.60        379.34        17.53 o                         
 -24   2   2        271.36        271.98        12.20 o                         
 -22   2   2        755.92        814.40        36.92 o                         
 -20   2   2        228.42        225.84        14.84 o                         
 -18   2   2       1043.74       1055.31        28.88 o                         
 -16   2   2        932.20        950.02        33.34 o                         
 -14   2   2         46.74         49.94         5.42 o                         
 -12   2   2        100.66        100.94         9.47 o                         
 -10   2   2       1649.41       1752.23        41.25 o                         
  -8   2   2       5821.70       5759.98        67.22 o                         
  -6   2   2         63.03         27.76         4.01 o                         
  -4   2   2        838.59        743.09        14.51 o                         
  -2   2   2      55111.10      53318.10       343.47 o                         
   0   2   2      14593.11      14711.88        90.61 o                         
   2   2   2      10639.89      10860.88       148.57 o                         
   4   2   2      16614.99      16975.07       118.77 o                         
   6   2   2      11260.73      11207.03       102.56 o                         
   8   2   2        187.45        298.97        18.32 o                         
  10   2   2        611.50        630.76        22.87 o                         
  12   2   2       4113.52       4164.50        40.10 o                         
  14   2   2         52.31         42.07         4.08 o                         
  16   2   2          2.35          2.64         2.21 o                         
  18   2   2        167.90        148.42         9.66 o                         
  20   2   2         46.31         44.39         6.89 o                         
  22   2   2          6.61          8.27         2.94 o                         
 -23   3   2        199.05        200.70         9.73 o                         
 -21   3   2        109.39        107.57         9.93 o                         
 -19   3   2        841.23        817.82        24.99 o                         
 -17   3   2       1287.73       1213.02        36.29 o                         
 -15   3   2        284.60        296.42        13.20 o                         
 -13   3   2          3.14          3.11         2.30 o                         
 -11   3   2        715.51        733.77        31.42 o                         
  -9   3   2       1180.48       1140.91        36.83 o                         
  -7   3   2          5.87          1.29         2.12 o                         
  -5   3   2        357.07        372.24        17.13 o                         
  -3   3   2       4368.89       4497.66        67.36 o                         
  -1   3   2      21741.93      22146.50       280.11 o                         
   1   3   2       5728.07       6222.04        80.49 o                         
   3   3   2        442.26        431.31        31.63 o                         
   5   3   2       9850.54      10412.43       123.09 o                         
   7   3   2         47.15         35.75         4.42 o                         
   9   3   2         53.65         43.41         8.62 o                         
  11   3   2         44.62         47.44         4.66 o                         
  13   3   2        410.29        429.46        12.79 o                         
  15   3   2        586.92        576.62        14.31 o                         
  17   3   2       1156.93       1019.11        38.92 o                         
  19   3   2         59.08         61.60         7.79 o                         
  21   3   2        108.66         98.55         8.49 o                         
 -22   4   2         17.22         15.37         4.04 o                         
 -20   4   2        615.38        620.16        20.65 o                         
 -18   4   2         10.73          5.06         3.79 o                         
 -16   4   2        619.34        668.58        22.53 o                         
 -14   4   2        121.61        120.27        12.99 o                         
 -12   4   2         63.46         65.74         7.18 o                         
 -10   4   2         39.06         40.68         6.66 o                         
  -8   4   2        197.36        229.17        11.59 o                         
  -6   4   2       9902.70      10246.91       111.23 o                         
  -4   4   2       1155.88       1105.59        24.67 o                         
  -2   4   2        916.15       1076.93        23.54 o                         
   0   4   2       1981.76       1692.91        38.27 o                         
   2   4   2       1482.46       1254.34        26.46 o                         
   4   4   2       5054.67       4915.44        86.08 o                         
   6   4   2        493.87        427.97        18.95 o                         
   8   4   2        698.12        635.16        19.71 o                         
  10   4   2        102.38         87.41         5.28 o                         
  12   4   2         12.40         12.23         3.07 o                         
  14   4   2         38.41         39.31         5.33 o                         
  16   4   2         34.25         38.38         6.50 o                         
  18   4   2         40.21         47.06         6.71 o                         
  20   4   2         36.25         56.52         8.54 o                         
  22   4   2         71.23         71.79         5.95 o                         
 -23   5   2          0.55         -0.91         2.13 o                         
 -21   5   2          2.85          4.94         2.51 o                         
 -19   5   2          3.41          5.42         4.07 o                         
 -17   5   2       1024.30       1046.27        34.77 o                         
 -15   5   2       3006.16       3160.69        64.76 o                         
 -13   5   2         25.83         27.09         4.65 o                         
 -11   5   2        314.40        342.97        18.95 o                         
  -9   5   2       2261.40       2300.53        34.06 o                         
  -7   5   2        403.37        357.08        14.09 o                         
  -5   5   2       9039.86       9166.05       132.78 o                         
  -3   5   2       8585.96       7940.63       110.25 o                         
  -1   5   2       3774.73       3502.87       156.77 o                         
   1   5   2      11364.04      10606.71       138.95 o                         
   3   5   2      15071.79      14122.21       187.51 o                         
   5   5   2       4973.10       4628.79        67.46 o                         
   7   5   2       1873.01       1882.46        36.83 o                         
   9   5   2       1610.10       1539.30        23.87 o                         
  11   5   2       2705.64       2691.16        46.18 o                         
  13   5   2       3887.46       3728.57        96.12 o                         
  15   5   2        272.94        309.38        29.18 o                         
  17   5   2         38.96         40.50         6.49 o                         
  19   5   2        130.39        123.42         8.58 o                         
  21   5   2        437.97        435.46        12.97 o                         
 -22   6   2        137.70        138.71         7.27 o                         
 -20   6   2        316.04        322.56        15.94 o                         
 -18   6   2        179.89        151.19        12.34 o                         
 -16   6   2       1131.70       1197.47        37.05 o                         
 -14   6   2        476.95        488.82        21.66 o                         
 -12   6   2       1038.39       1083.16        36.15 o                         
 -10   6   2       1809.93       1846.67        46.66 o                         
  -8   6   2       1092.04       1059.77        23.33 o                         
  -6   6   2       5661.50       5962.77        91.74 o                         
  -4   6   2       3898.25       3809.56       105.06 o                         
  -2   6   2       3391.27       3236.79        77.56 o                         
   0   6   2       3405.08       3261.39        64.68 o                         
   2   6   2        369.63        249.98        15.56 o                         
   4   6   2       9958.49      10011.42       153.74 o                         
   6   6   2       2056.08       1976.88        28.82 o                         
   8   6   2       1189.55       1114.55        20.53 o                         
  10   6   2       2284.47       2255.33        33.32 o                         
  12   6   2       1512.17       1673.12        37.14 o                         
  14   6   2        131.38        143.68        12.27 o                         
  16   6   2        466.25        479.98        18.13 o                         
  18   6   2        762.21        774.63        19.19 o                         
  20   6   2         35.62         32.49         3.38 o                         
 -21   7   2        892.89        898.45        22.44 o                         
 -19   7   2        493.58        515.29        25.28 o                         
 -17   7   2       3865.47       3986.95        59.21 o                         
 -15   7   2       2202.83       2311.89        43.92 o                         
 -13   7   2       2554.55       2723.49        67.16 o                         
 -11   7   2       3392.88       3637.30        64.02 o                         
  -9   7   2       1320.29       1425.96        57.23 o                         
  -7   7   2        882.59        879.86        29.23 o                         
  -5   7   2       1068.62       1111.60        38.31 o                         
  -3   7   2       1235.75       1315.50        40.80 o                         
  -1   7   2        161.05        169.40        10.40 o                         
   1   7   2       1014.22       1073.90        33.20 o                         
   3   7   2        604.83        613.74        16.51 o                         
   5   7   2        329.57        332.28        12.12 o                         
   7   7   2        463.49        451.99        13.87 o                         
   9   7   2       1076.52       1096.40        23.97 o                         
  11   7   2       6534.98       6736.49        71.75 o                         
  13   7   2        246.39        273.45        12.95 o                         
  15   7   2       1384.71       1461.45        33.16 o                         
  17   7   2       3636.62       3751.38        52.87 o                         
  19   7   2       1363.72       1293.68        28.04 o                         
 -20   8   2        607.65        559.62        20.91 o                         
 -18   8   2       1835.00       1823.17        48.35 o                         
 -16   8   2        580.98        593.28        19.27 o                         
 -14   8   2       1744.25       1918.30        52.62 o                         
 -12   8   2       2166.56       2270.02        48.50 o                         
 -10   8   2        587.68        683.38        21.81 o                         
  -8   8   2          3.74         10.91         2.95 o                         
  -6   8   2       1526.44       1554.27        30.56 o                         
  -4   8   2        983.90       1047.18        45.11 o                         
  -2   8   2        121.61        110.88         6.83 o                         
   0   8   2        739.87        758.68        42.80 o                         
   2   8   2          2.87          2.72         2.06 o                         
   4   8   2         14.04         14.42         2.92 o                         
   6   8   2        136.03        140.33         8.00 o                         
   8   8   2       1487.95       1490.93        36.18 o                         
  10   8   2       2114.44       2235.94        49.82 o                         
  12   8   2         74.33         68.07         7.03 o                         
  14   8   2        945.44        938.37        37.56 o                         
  16   8   2       1270.79       1199.24        29.31 o                         
  18   8   2       1071.36        989.29        28.67 o                         
 -17   9   2         55.89         52.86         5.74 o                         
 -15   9   2         92.72         87.13         8.40 o                         
 -13   9   2        203.62        222.34        12.17 o                         
 -11   9   2        435.40        404.67        18.44 o                         
  -9   9   2        344.57        342.98        15.36 o                         
  -7   9   2        198.14        198.41        11.68 o                         
  -5   9   2       1998.70       2007.13        57.91 o                         
  -3   9   2       2091.70       2119.71        54.23 o                         
  -1   9   2         10.65          9.03         3.27 o                         
   1   9   2       2896.03       2988.56        68.99 o                         
   3   9   2       1465.28       1450.00        47.10 o                         
   5   9   2        242.46        243.63        11.70 o                         
   7   9   2        514.83        523.97        17.29 o                         
   9   9   2        847.51        871.53        20.43 o                         
  11   9   2         51.78         43.11         5.16 o                         
  13   9   2         34.78         37.75         5.00 o                         
  15   9   2         61.92         62.07         6.28 o                         
  17   9   2          1.48          1.40         1.96 o                         
 -16  10   2        325.76        339.57        27.14 o                         
 -14  10   2         55.11         53.19         7.55 o                         
 -12  10   2         71.16         74.02         6.56 o                         
 -10  10   2         24.16         17.01         3.57 o                         
  -8  10   2         24.95         27.29         4.36 o                         
  -6  10   2        769.32        778.25        28.08 o                         
  -4  10   2        191.93        192.06        12.24 o                         
  -2  10   2        956.29        918.34        37.46 o                         
   0  10   2       1528.19       1388.54        50.59 o                         
   2  10   2       1451.25       1466.18        60.25 o                         
   4  10   2        623.56        614.41        21.04 o                         
   6  10   2         97.83        101.03         9.72 o                         
   8  10   2        656.47        621.94        18.20 o                         
  10  10   2         31.98         28.88         4.60 o                         
  12  10   2         32.64         44.32         5.03 o                         
  14  10   2         21.60         31.92         4.32 o                         
 -13  11   2          5.61          9.30         3.32 o                         
 -11  11   2         19.16          9.36         3.77 o                         
  -9  11   2          7.63          5.37         2.87 o                         
  -7  11   2          1.09          3.64         2.82 o                         
  -5  11   2        143.32        149.38         8.40 o                         
  -3  11   2        220.23        214.29        12.44 o                         
  -1  11   2        633.69        697.42        27.84 o                         
   1  11   2         74.17         71.90         9.23 o                         
   3  11   2         60.67         57.13         9.91 o                         
   5  11   2          0.63          1.99         3.34 o                         
   7  11   2        304.53        322.57        14.03 o                         
   9  11   2          0.04          4.17         2.64 o                         
  11  11   2          2.42          2.93         2.56 o                         
  13  11   2          3.97          2.68         2.11 o                         
 -10  12   2         67.66         54.41         4.74 o                         
  -8  12   2         52.46         47.29         5.01 o                         
  -6  12   2        538.89        522.47        16.82 o                         
  -4  12   2        343.61        370.27        12.97 o                         
  -2  12   2        905.24        969.82        38.31 o                         
   0  12   2        996.93       1103.64        40.10 o                         
   2  12   2        315.48        342.42        15.00 o                         
   4  12   2        218.15        238.23        10.73 o                         
   6  12   2        876.94        846.50        32.67 o                         
   8  12   2        300.22        284.91        11.19 o                         
  10  12   2         20.50         16.83         3.10 o                         
  -7  13   2        232.15        228.62        12.52 o                         
  -5  13   2        862.65        866.90        22.44 o                         
  -3  13   2        130.64        131.53         6.22 o                         
  -1  13   2        632.75        704.38        31.34 o                         
   1  13   2        407.42        457.84        15.85 o                         
   3  13   2         56.34         57.64         4.47 o                         
   5  13   2        558.41        511.95        15.96 o                         
 -23   1   3        885.13        898.83        27.38 o                         
 -21   1   3        566.79        637.11        26.03 o                         
 -19   1   3        383.99        407.56        15.72 o                         
 -17   1   3        217.62        234.19        12.08 o                         
 -15   1   3        371.34        392.55        14.75 o                         
 -13   1   3          1.26          5.28         2.19 o                         
 -11   1   3        370.24        357.87        24.40 o                         
  -9   1   3         84.67         78.85         9.30 o                         
  -7   1   3       3059.36       3190.77        41.82 o                         
  -5   1   3       3856.50       4008.82        45.79 o                         
  -3   1   3       6899.40       7172.86        60.46 o                         
  -1   1   3        190.15        204.36         6.96 o                         
   1   1   3        631.21        632.08        12.76 o                         
   3   1   3        493.12        445.41        12.00 o                         
   5   1   3      10808.34      10937.34       115.05 o                         
   7   1   3       3844.42       3547.22        59.99 o                         
   9   1   3       6826.49       6778.80       105.47 o                         
  11   1   3       6578.36       6644.63        78.90 o                         
  13   1   3       2713.49       2797.86        34.78 o                         
  15   1   3        600.30        621.64        16.25 o                         
  17   1   3        520.60        519.90        14.39 o                         
  19   1   3        177.53        192.80        14.17 o                         
  21   1   3          3.96         14.50         4.56 o                         
 -24   2   3        645.58        635.62        28.44 o                         
 -22   2   3        595.87        630.07        21.91 o                         
 -20   2   3        815.92        920.34        30.60 o                         
 -18   2   3         25.40         37.25         8.57 o                         
 -16   2   3       2155.82       2207.10        45.86 o                         
 -14   2   3       2887.33       2958.32        48.98 o                         
 -12   2   3        135.85        161.04         9.69 o                         
 -10   2   3         78.04         60.57         7.77 o                         
  -8   2   3       2149.34       2252.26        73.84 o                         
  -6   2   3         39.08         23.39         3.68 o                         
  -4   2   3         94.54         91.68         5.21 o                         
  -2   2   3       5926.08       6054.05        56.29 o                         
   0   2   3       3482.84       3401.23        32.39 o                         
   2   2   3       1684.98       1586.34        20.03 o                         
   4   2   3       4750.13       4411.94        49.56 o                         
   6   2   3       3812.50       3608.93        91.91 o                         
   8   2   3       8988.15       8807.06       352.61 o                         
  10   2   3       4688.37       4604.92        46.38 o                         
  12   2   3       7718.64       7434.27        69.96 o                         
  14   2   3        657.72        649.29        30.85 o                         
  16   2   3         84.76        110.22         6.50 o                         
  18   2   3       1611.57       1545.05        27.42 o                         
  20   2   3        945.48        924.47        21.99 o                         
 -23   3   3         36.21         35.50         4.76 o                         
 -21   3   3        213.77        232.13        12.20 o                         
 -19   3   3       1202.42       1218.63        36.61 o                         
 -17   3   3         16.87         15.04         5.03 o                         
 -15   3   3       4526.85       4627.21        65.54 o                         
 -13   3   3       2549.55       2445.19        38.21 o                         
 -11   3   3       5316.95       5015.74        65.22 o                         
  -9   3   3       4835.47       4387.14        75.08 o                         
  -7   3   3       9441.66       9407.42       124.69 o                         
  -5   3   3       6789.54       6332.73        97.08 o                         
  -3   3   3      21875.74      20751.25       254.64 o                         
  -1   3   3       6535.05       5853.45        68.82 o                         
   1   3   3       3081.07       2936.92        33.91 o                         
   3   3   3        130.64         95.86         6.98 o                         
   5   3   3       1612.10       1606.84        26.94 o                         
   7   3   3       2145.48       1928.17        41.93 o                         
   9   3   3       1233.50       1208.35        22.14 o                         
  11   3   3         89.80         75.29         5.06 o                         
  13   3   3       1837.64       1688.93        32.69 o                         
  15   3   3          6.64         10.27         3.89 o                         
  17   3   3        652.40        621.62        17.09 o                         
  19   3   3        918.33        921.75        20.69 o                         
  21   3   3       1198.51       1091.55        29.54 o                         
 -22   4   3          1.10          1.02         2.38 o                         
 -20   4   3        184.02        149.86        12.06 o                         
 -18   4   3       1886.44       1918.06        47.40 o                         
 -16   4   3       1182.78       1237.58        38.17 o                         
 -14   4   3       1897.33       1860.26        38.00 o                         
 -12   4   3       4743.30       4425.13        55.77 o                         
 -10   4   3       6028.17       5657.77        52.88 o                         
  -8   4   3       9657.87       9632.94       131.92 o                         
  -6   4   3       9672.17       9101.60       130.01 o                         
  -4   4   3      23841.98      22685.36       274.88 o                         
  -2   4   3       2410.66       2015.17        60.28 o                         
   0   4   3       1490.75       1314.60        25.87 o                         
   2   4   3       8284.75       8370.41       138.26 o                         
   4   4   3         27.62         14.75         4.44 o                         
   6   4   3         18.48         17.29         4.95 o                         
   8   4   3       1389.21       1518.23        29.17 o                         
  10   4   3        119.49        124.38         7.74 o                         
  12   4   3        194.89        212.22        14.37 o                         
  14   4   3         28.36         25.10         5.40 o                         
  16   4   3        490.32        476.86        18.73 o                         
  18   4   3        346.96        343.75        15.27 o                         
  20   4   3       1289.66       1258.71        28.66 o                         
 -21   5   3        299.74        298.68        13.27 o                         
 -19   5   3       1471.07       1582.20        34.06 o                         
 -17   5   3        943.62        954.78        27.42 o                         
 -15   5   3        669.14        660.62        27.77 o                         
 -13   5   3        352.64        355.50        21.17 o                         
 -11   5   3        637.07        634.13        18.73 o                         
  -9   5   3        693.85        697.02        18.16 o                         
  -7   5   3       2240.05       2404.58        44.08 o                         
  -5   5   3       4825.40       4534.19        89.32 o                         
  -3   5   3       1174.31       1054.57        39.27 o                         
  -1   5   3         88.55         99.18         8.54 o                         
   1   5   3       2702.63       2448.66        41.48 o                         
   3   5   3       2862.41       2790.64        44.72 o                         
   5   5   3       1208.49       1219.13        16.67 o                         
   7   5   3       3206.24       3193.96        41.60 o                         
   9   5   3       3186.69       3087.65        31.53 o                         
  11   5   3         70.68         85.17         6.13 o                         
  13   5   3        607.66        691.53        23.54 o                         
  15   5   3        746.52        734.81        18.72 o                         
  17   5   3        401.51        378.62        18.48 o                         
  19   5   3        299.21        293.95        11.72 o                         
 -22   6   3        243.20        255.10        18.01 o                         
 -20   6   3       1234.83       1276.26        32.47 o                         
 -18   6   3        466.23        453.25        19.99 o                         
 -16   6   3        103.01        127.37         9.85 o                         
 -14   6   3         23.33         16.42         5.36 o                         
 -12   6   3        467.99        390.06        24.71 o                         
 -10   6   3        289.13        296.97        15.01 o                         
  -8   6   3        248.51        238.71        10.67 o                         
  -6   6   3        102.89        132.23         9.18 o                         
  -4   6   3        429.19        371.23        13.09 o                         
  -2   6   3          3.35          6.36         3.29 o                         
   0   6   3         15.93         16.15         3.33 o                         
   2   6   3        135.51        137.03         5.88 o                         
   4   6   3       2783.70       2710.84        33.55 o                         
   6   6   3       5170.23       4859.30        46.68 o                         
   8   6   3       4981.45       4863.80        50.97 o                         
  10   6   3        705.98        660.46        18.80 o                         
  12   6   3       1475.05       1599.74        36.96 o                         
  14   6   3       1394.25       1380.36        32.58 o                         
  16   6   3        475.56        458.12        16.90 o                         
  18   6   3        225.15        202.40         9.78 o                         
 -21   7   3         38.87         24.46         6.27 o                         
 -19   7   3          6.17          3.19         2.71 o                         
 -17   7   3        178.36        194.80        10.91 o                         
 -15   7   3         80.18         80.75         7.90 o                         
 -13   7   3        297.37        312.33        15.54 o                         
 -11   7   3       1833.09       1928.51        66.05 o                         
  -9   7   3         17.58         13.66         4.01 o                         
  -7   7   3          2.86          3.62         3.68 o                         
  -5   7   3         34.36         29.28         4.36 o                         
  -3   7   3        423.44        350.05        18.81 o                         
  -1   7   3         14.22         13.70         3.52 o                         
   1   7   3        392.89        395.93        16.48 o                         
   3   7   3         71.90         78.21         5.20 o                         
   5   7   3       1074.17       1037.77        22.47 o                         
   7   7   3        286.60        277.46        10.67 o                         
   9   7   3          7.15          4.96         2.44 o                         
  11   7   3       1146.75       1180.09        27.49 o                         
  13   7   3         42.14         38.63         7.42 o                         
  15   7   3         18.91         13.68         3.21 o                         
  17   7   3         34.61         24.66         3.61 o                         
 -18   8   3         67.95         65.91         6.26 o                         
 -16   8   3         14.88          8.63         2.96 o                         
 -14   8   3        158.61        151.58         9.54 o                         
 -12   8   3         30.12         28.37         6.51 o                         
 -10   8   3          1.24          3.54         3.90 o                         
  -8   8   3        149.16        157.43        12.29 o                         
  -6   8   3        125.27        122.96         8.74 o                         
  -4   8   3         74.46         76.58         6.42 o                         
  -2   8   3        225.98        207.80        13.65 o                         
   0   8   3        498.80        506.98        22.68 o                         
   2   8   3       1623.93       1537.15        42.97 o                         
   4   8   3        453.13        416.64        14.51 o                         
   6   8   3        163.62        185.43        11.10 o                         
   8   8   3       2004.87       1973.49        37.44 o                         
  10   8   3        384.98        449.43        14.69 o                         
  12   8   3       1082.15       1105.86        24.15 o                         
  14   8   3        887.54        913.24        23.17 o                         
  16   8   3         96.99         81.62         8.98 o                         
 -17   9   3         48.86         37.46         5.79 o                         
 -15   9   3         15.63         23.81         6.84 o                         
 -13   9   3          7.95          9.06         3.45 o                         
 -11   9   3         52.85         52.86         7.28 o                         
  -9   9   3         13.26         15.88         4.70 o                         
  -7   9   3         46.49         44.58         8.62 o                         
  -5   9   3        154.27        147.38        10.47 o                         
  -3   9   3        485.36        538.01        31.97 o                         
  -1   9   3        174.46        142.98        16.22 o                         
   1   9   3       1946.33       1947.75        61.11 o                         
   3   9   3       1612.89       1588.99        47.92 o                         
   5   9   3       1309.27       1267.78        32.89 o                         
   7   9   3        938.38       1032.12        22.81 o                         
   9   9   3       1507.28       1525.11        33.77 o                         
  11   9   3        887.57        898.97        21.15 o                         
  13   9   3       1384.73       1402.29        33.24 o                         
  15   9   3        882.79        788.46        27.84 o                         
 -16  10   3         84.37         72.02         7.71 o                         
 -14  10   3        222.52        203.94        12.60 o                         
 -12  10   3         49.76         83.92         7.41 o                         
 -10  10   3       1049.40       1034.05        27.78 o                         
  -8  10   3       1275.71       1348.68        42.73 o                         
  -6  10   3        160.91        169.34        11.33 o                         
  -4  10   3        482.42        527.05        26.23 o                         
  -2  10   3        949.18        907.08        42.06 o                         
   0  10   3        506.40        468.13        22.38 o                         
   2  10   3        632.35        632.85        22.72 o                         
   4  10   3        871.96        863.85        20.59 o                         
   6  10   3        226.29        223.53        10.93 o                         
   8  10   3         43.40         43.82         5.00 o                         
  10  10   3          0.41          1.28         2.24 o                         
  12  10   3        403.40        365.05        20.55 o                         
 -13  11   3        333.48        275.34        13.10 o                         
 -11  11   3        573.55        618.97        18.25 o                         
  -9  11   3       1740.67       1852.10        38.07 o                         
  -7  11   3       1590.52       1619.17        36.56 o                         
  -5  11   3        550.52        578.52        25.26 o                         
  -3  11   3        613.75        649.49        91.52 o                         
  -1  11   3       1022.96        982.30        37.24 o                         
   1  11   3        245.90        226.65        18.00 o                         
   3  11   3        376.49        376.26        18.54 o                         
   5  11   3          6.35          4.29         2.86 o                         
   7  11   3         20.14         19.33         4.42 o                         
   9  11   3        177.82        190.16        10.64 o                         
  11  11   3          4.95          1.02         2.56 o                         
 -10  12   3        349.10        316.06        13.84 o                         
  -8  12   3        238.21        203.55        10.28 o                         
  -6  12   3         53.07         57.67         6.00 o                         
  -4  12   3        217.48        215.72        14.29 o                         
  -2  12   3        192.33        192.92        18.06 o                         
   0  12   3        178.53        210.45        16.83 o                         
   2  12   3        134.07        129.16        10.02 o                         
   4  12   3         41.35         30.97         8.56 o                         
   6  12   3         53.80         47.10         6.54 o                         
   8  12   3         12.10          6.69         4.22 o                         
  -3  13   3         29.08         26.43         3.06 o                         
  -1  13   3          1.67          0.55         1.58 o                         
   1  13   3         78.06         57.29         5.08 o                         
 -22   0   4        272.16        253.57        15.67 o                         
 -20   0   4         64.39         71.22        10.16 o                         
 -18   0   4        769.42        786.52        34.20 o                         
 -16   0   4        135.13        167.56        24.46 o                         
 -14   0   4        232.57        240.16        28.26 o                         
 -12   0   4        476.21        472.78        22.14 o                         
 -10   0   4       4595.26       4900.03        69.30 o                         
  -8   0   4       1484.10       1501.15        45.55 o                         
  -6   0   4       5578.74       5762.16       102.41 o                         
  -4   0   4       3016.31       2773.59        49.53 o                         
  -2   0   4      18291.28      18063.83       201.37 o                         
   0   0   4      11950.99      11788.43       174.33 o                         
   2   0   4      17702.73      16850.64       235.83 o                         
   4   0   4      13795.35      13588.07       203.63 o                         
   6   0   4       9533.35       9592.43       112.00 o                         
   8   0   4       1805.86       1738.06        41.76 o                         
  10   0   4       2394.91       2412.22        52.96 o                         
  12   0   4        109.68        123.90        22.32 o                         
  14   0   4        381.63        408.03        29.61 o                         
  16   0   4        381.46        362.73        25.12 o                         
  18   0   4         17.99         21.83         5.67 o                         
  20   0   4        136.83        126.34        15.36 o                         
 -23   1   4        885.46        873.57        21.93 o                         
 -21   1   4        135.77        125.51        10.09 o                         
 -19   1   4          4.70          7.21         3.41 o                         
 -17   1   4       1837.35       1913.03        46.86 o                         
 -15   1   4         34.54         37.66         7.08 o                         
 -13   1   4       1130.12       1077.48        30.24 o                         
 -11   1   4       2233.01       2266.08        36.88 o                         
  -9   1   4       3526.95       3590.82        57.60 o                         
  -7   1   4       1025.07       1002.31        30.31 o                         
  -5   1   4       3918.35       4104.68        90.80 o                         
  -3   1   4       5030.94       4952.19        64.03 o                         
  -1   1   4       3440.58       3440.97        58.19 o                         
   1   1   4       3538.01       3495.17        59.29 o                         
   3   1   4       9553.93       9740.26        96.12 o                         
   5   1   4       8747.61       8558.86       116.16 o                         
   7   1   4        339.17        325.67         8.72 o                         
   9   1   4        507.15        502.84        10.90 o                         
  11   1   4       3064.77       3145.33        44.44 o                         
  13   1   4        400.05        415.13        16.82 o                         
  15   1   4       1582.37       1611.38        36.67 o                         
  17   1   4        211.69        214.31        11.86 o                         
  19   1   4        127.56        116.96         8.91 o                         
 -22   2   4        435.38        456.59        17.21 o                         
 -20   2   4        889.68       1001.75        29.85 o                         
 -18   2   4        358.95        387.77        15.32 o                         
 -16   2   4       1407.89       1416.04        35.73 o                         
 -14   2   4       3775.93       3716.94        63.76 o                         
 -12   2   4       1608.50       1656.39        41.55 o                         
 -10   2   4       4342.05       4267.03        74.32 o                         
  -8   2   4       1006.50        906.85        25.75 o                         
  -6   2   4       1964.45       2014.07        43.31 o                         
  -4   2   4       4995.01       5113.02        67.41 o                         
  -2   2   4       1084.33       1193.88        24.24 o                         
   0   2   4       1478.25       1636.10        32.98 o                         
   2   2   4       1468.86       1590.40        33.02 o                         
   4   2   4         79.19        107.27         9.38 o                         
   6   2   4        108.14        115.00         4.93 o                         
   8   2   4         16.76         17.79         2.49 o                         
  10   2   4          1.48          6.11         2.22 o                         
  12   2   4       3284.52       3219.34        50.64 o                         
  14   2   4       3451.95       3405.40        46.39 o                         
  16   2   4        532.76        558.57        15.97 o                         
  18   2   4       1725.08       1717.60        37.95 o                         
  20   2   4        736.04        650.32        26.48 o                         
 -23   3   4        679.15        619.76        25.45 o                         
 -21   3   4        201.13        213.71        15.41 o                         
 -19   3   4         29.56         33.12         5.32 o                         
 -17   3   4        976.08       1010.12        28.70 o                         
 -15   3   4        648.36        658.54        37.83 o                         
 -13   3   4        816.70        839.67        20.38 o                         
 -11   3   4        598.71        606.24        16.64 o                         
  -9   3   4       3958.97       4079.30        47.31 o                         
  -7   3   4        126.28        151.27         9.14 o                         
  -5   3   4       7704.00       7593.97        92.16 o                         
  -3   3   4        732.26        720.73        25.24 o                         
  -1   3   4          7.27          7.70         3.53 o                         
   1   3   4        403.40        334.96        17.48 o                         
   3   3   4       1848.18       1863.18        44.91 o                         
   5   3   4        212.73        225.02         6.95 o                         
   7   3   4       1363.57       1417.13        22.65 o                         
   9   3   4        944.12        961.82        17.61 o                         
  11   3   4       2862.00       2957.49        60.36 o                         
  13   3   4        587.31        519.09        16.29 o                         
  15   3   4        361.76        351.61        15.58 o                         
  17   3   4        425.19        406.15        15.23 o                         
  19   3   4        823.66        802.28        21.32 o                         
 -22   4   4          7.89          3.77         1.78 o                         
 -20   4   4         27.65         23.90         4.28 o                         
 -18   4   4       1974.16       2074.12        42.08 o                         
 -16   4   4        112.83         95.59        11.80 o                         
 -14   4   4         21.05         20.45         4.45 o                         
 -12   4   4        256.03        255.95        10.72 o                         
 -10   4   4        106.60        101.76         6.67 o                         
  -8   4   4         10.07          6.46         2.05 o                         
  -6   4   4       1593.99       1618.65        26.92 o                         
  -4   4   4        608.18        618.88        18.09 o                         
  -2   4   4        667.16        710.14        26.41 o                         
   0   4   4        901.96       1007.84        28.46 o                         
   2   4   4         78.62         87.81         4.15 o                         
   4   4   4        579.64        596.61        10.84 o                         
   6   4   4        108.60        113.32         5.67 o                         
   8   4   4        415.77        405.99        11.43 o                         
  10   4   4        976.91       1043.63        25.42 o                         
  12   4   4       1043.75       1033.16        37.88 o                         
  14   4   4         86.95         95.27         8.70 o                         
  16   4   4       1336.36       1316.09        29.52 o                         
  18   4   4        301.85        289.93        13.34 o                         
 -21   5   4        808.25        808.09        25.34 o                         
 -19   5   4        677.98        695.33        20.80 o                         
 -17   5   4       1859.99       1940.74        43.66 o                         
 -15   5   4       1388.62       1487.83        35.03 o                         
 -13   5   4       2480.99       2488.28        77.53 o                         
 -11   5   4        406.93        386.30        13.35 o                         
  -9   5   4        190.86        162.26         8.57 o                         
  -7   5   4       2461.10       2345.85        40.90 o                         
  -5   5   4       1243.61       1274.30        24.28 o                         
  -3   5   4        452.18        445.69        13.74 o                         
  -1   5   4         99.22         99.68         5.41 o                         
   1   5   4       1527.04       1561.80        23.68 o                         
   3   5   4        104.19         80.00         4.58 o                         
   5   5   4         20.23         24.33         2.82 o                         
   7   5   4        292.59        287.03         9.08 o                         
   9   5   4         47.96         38.41         3.95 o                         
  11   5   4        875.80        898.34        31.73 o                         
  13   5   4        454.89        491.03        16.85 o                         
  15   5   4       1493.02       1463.54        31.53 o                         
  17   5   4       1247.17       1232.41        27.41 o                         
 -20   6   4        284.92        256.75        13.91 o                         
 -18   6   4        944.73        957.38        27.76 o                         
 -16   6   4        301.09        298.27        17.34 o                         
 -14   6   4        939.65        994.32        42.97 o                         
 -12   6   4        661.90        685.43        26.57 o                         
 -10   6   4        375.83        387.82        17.13 o                         
  -8   6   4        944.38        905.50        21.81 o                         
  -6   6   4       1880.75       1928.95        49.84 o                         
  -4   6   4        190.74        180.86         8.91 o                         
  -2   6   4       1337.56       1297.91        24.48 o                         
   0   6   4       1050.52       1044.69        23.30 o                         
   2   6   4        340.76        341.79         9.15 o                         
   4   6   4        447.73        459.27        12.39 o                         
   6   6   4       1825.33       1717.92        34.81 o                         
   8   6   4        182.94        194.41         8.81 o                         
  10   6   4       2351.37       2332.17        34.84 o                         
  12   6   4         62.96         70.85         9.04 o                         
  14   6   4        358.18        339.04        12.96 o                         
  16   6   4        664.95        632.09        17.44 o                         
 -19   7   4        120.34         94.18         9.85 o                         
 -17   7   4         67.92         72.12         5.49 o                         
 -15   7   4         33.88         43.72         5.42 o                         
 -13   7   4        386.87        437.19        32.27 o                         
 -11   7   4        178.18        197.14        12.52 o                         
  -9   7   4          1.73          4.05         2.68 o                         
  -7   7   4       2093.30       2030.75        49.23 o                         
  -5   7   4       2987.66       2837.73        54.46 o                         
  -3   7   4        310.61        274.80        14.57 o                         
  -1   7   4       9425.32       8984.08       126.31 o                         
   1   7   4       3973.95       3710.61       101.68 o                         
   3   7   4       2841.92       2813.11        61.14 o                         
   5   7   4       2135.54       2146.48        40.65 o                         
   7   7   4       2382.30       2294.23        38.12 o                         
   9   7   4       1391.47       1369.66        32.39 o                         
  11   7   4        156.94        167.84         8.67 o                         
  13   7   4        305.70        278.53        12.23 o                         
  15   7   4          3.54          2.48         2.10 o                         
 -18   8   4         83.62         85.40        14.34 o                         
 -16   8   4          6.10          9.24         2.84 o                         
 -14   8   4          8.38         10.76         3.70 o                         
 -12   8   4       1073.56       1086.07        34.79 o                         
 -10   8   4        110.32        114.91         7.89 o                         
  -8   8   4        305.90        324.07        18.14 o                         
  -6   8   4        574.87        599.57        23.34 o                         
  -4   8   4       2964.93       2828.63        77.52 o                         
  -2   8   4       1409.00       1488.40        92.77 o                         
   0   8   4       1841.84       1845.61        57.82 o                         
   2   8   4       4123.72       4107.33        71.02 o                         
   4   8   4       1115.24        988.38        55.64 o                         
   6   8   4        807.79        801.20        26.65 o                         
   8   8   4        298.25        299.34        14.99 o                         
  10   8   4       1992.16       2007.75        39.08 o                         
  12   8   4         58.47         57.36         6.31 o                         
  14   8   4          3.59          3.44         2.17 o                         
 -15   9   4        232.21        225.17        16.21 o                         
 -13   9   4        408.55        439.68        25.51 o                         
 -11   9   4       1261.42       1369.27        39.19 o                         
  -9   9   4         51.79         71.59         7.71 o                         
  -7   9   4        156.61        157.12        11.53 o                         
  -5   9   4        261.81        270.14        19.57 o                         
  -3   9   4          5.66         13.61         7.67 o                         
  -1   9   4         20.94         11.59         5.47 o                         
   1   9   4        220.95        201.88        15.09 o                         
   3   9   4         29.91         31.02         5.68 o                         
   5   9   4        232.55        210.93        15.17 o                         
   7   9   4         40.28         28.74         4.83 o                         
   9   9   4        841.40        895.35        33.05 o                         
  11   9   4         23.86         32.72         5.86 o                         
  13   9   4        160.00        141.50        10.06 o                         
 -14  10   4        249.91        226.25        11.57 o                         
 -12  10   4        470.11        458.73        15.27 o                         
 -10  10   4         25.06         27.98         4.65 o                         
  -8  10   4          0.36         -3.27         4.22 o                         
  -6  10   4          0.69         -0.11         3.39 o                         
  -4  10   4         33.81         29.42         6.33 o                         
  -2  10   4        987.77        993.86        51.15 o                         
   0  10   4        197.08        221.75        15.19 o                         
   2  10   4         53.83         55.53         7.74 o                         
   4  10   4        185.36        184.81        10.61 o                         
   6  10   4        510.60        500.41        16.80 o                         
   8  10   4         58.72         57.48         5.59 o                         
  10  10   4          4.67          2.99         2.03 o                         
 -11  11   4         33.07         36.20         4.23 o                         
  -9  11   4         85.63         87.69         6.88 o                         
  -7  11   4          0.45         -1.59         2.16 o                         
  -5  11   4         55.06         45.01         6.19 o                         
  -3  11   4         55.47         50.97         6.64 o                         
  -1  11   4        106.11         95.68        11.01 o                         
   1  11   4          0.10         -0.50         2.69 o                         
   3  11   4         27.36         33.02         5.33 o                         
   5  11   4         39.68         38.92         4.30 o                         
   7  11   4          7.20          4.99         1.95 o                         
  -6  12   4        192.98        172.43        10.75 o                         
  -4  12   4         35.97         39.27         3.90 o                         
  -2  12   4          2.37          1.68         2.02 o                         
   0  12   4          8.09          6.08         2.53 o                         
   2  12   4        104.20         89.31         6.69 o                         
   4  12   4         26.48         17.89         5.84 o                         
 -21   1   5         75.35         79.05         6.24 o                         
 -19   1   5         42.56         39.35         6.29 o                         
 -17   1   5          4.48          7.46         3.70 o                         
 -15   1   5        592.80        563.11        24.97 o                         
 -13   1   5        791.67        747.52        30.29 o                         
 -11   1   5        606.61        572.60        32.13 o                         
  -9   1   5       3805.96       3886.16        61.84 o                         
  -7   1   5       5481.82       5471.77        92.77 o                         
  -5   1   5        482.77        476.46        14.16 o                         
  -3   1   5       2638.89       2644.91        39.93 o                         
  -1   1   5       2349.62       2359.76        27.64 o                         
   1   1   5       1380.25       1429.68        17.15 o                         
   3   1   5          5.72          9.10         1.70 o                         
   5   1   5         25.94         29.39         2.68 o                         
   7   1   5         30.72         24.43         2.72 o                         
   9   1   5       1550.84       1533.41        28.34 o                         
  11   1   5          9.31         12.63         3.59 o                         
  13   1   5          7.56         13.04         3.89 o                         
  15   1   5        274.78        279.79        13.19 o                         
  17   1   5         16.61         23.85         4.45 o                         
 -22   2   5         27.28         19.25         3.27 o                         
 -20   2   5       1053.69       1037.14        23.92 o                         
 -18   2   5          2.23          3.49         2.71 o                         
 -16   2   5        232.66        230.21        11.44 o                         
 -14   2   5       1309.56       1324.34        39.83 o                         
 -12   2   5       1838.34       1835.33        45.60 o                         
 -10   2   5       1754.58       1858.18        41.19 o                         
  -8   2   5       3664.29       3836.49        71.52 o                         
  -6   2   5       1326.80       1269.74        21.51 o                         
  -4   2   5       3784.56       3628.82        34.25 o                         
  -2   2   5       1494.52       1395.62        21.48 o                         
   0   2   5       5025.74       4952.01        60.29 o                         
   2   2   5        148.18        145.84         5.54 o                         
   4   2   5        648.12        654.88        14.39 o                         
   6   2   5        207.88        210.72         8.01 o                         
   8   2   5        476.71        525.66        14.42 o                         
  10   2   5        401.92        409.62        12.82 o                         
  12   2   5        723.64        727.48        25.14 o                         
  14   2   5        292.29        270.71        14.15 o                         
  16   2   5          1.37          1.13         2.61 o                         
  18   2   5         43.28         39.71         5.32 o                         
 -21   3   5        513.11        525.30        22.97 o                         
 -19   3   5       1004.29       1018.21        28.48 o                         
 -17   3   5        430.39        418.62        18.02 o                         
 -15   3   5       1155.12       1140.41        30.31 o                         
 -13   3   5        260.83        277.65        13.63 o                         
 -11   3   5        282.68        257.93        12.00 o                         
  -9   3   5        746.03        788.37        26.29 o                         
  -7   3   5        150.80        129.12         8.51 o                         
  -5   3   5        648.00        645.36        15.10 o                         
  -3   3   5        259.28        260.37         9.44 o                         
  -1   3   5        428.51        386.58        13.46 o                         
   1   3   5       3220.45       3230.63        46.78 o                         
   3   3   5       2520.18       2529.54        30.99 o                         
   5   3   5        870.37        883.68        18.71 o                         
   7   3   5       3628.81       3743.03        41.37 o                         
   9   3   5       3811.06       4120.96        44.93 o                         
  11   3   5       2377.57       2442.98        43.78 o                         
  13   3   5       2161.20       2148.46        49.09 o                         
  15   3   5        591.00        614.87        21.92 o                         
  17   3   5        401.39        364.53        16.08 o                         
 -20   4   5        740.80        754.29        37.84 o                         
 -18   4   5        398.03        430.24        23.38 o                         
 -16   4   5       1445.74       1455.78        52.98 o                         
 -14   4   5         65.90         68.55         7.65 o                         
 -12   4   5        142.81        150.84        10.65 o                         
 -10   4   5         27.60         17.70         3.41 o                         
  -8   4   5        156.71        155.70         9.71 o                         
  -6   4   5        207.72        197.73         8.19 o                         
  -4   4   5       2236.77       2191.90        29.92 o                         
  -2   4   5        357.96        336.98        12.37 o                         
   0   4   5        101.99         96.78         6.08 o                         
   2   4   5       1750.89       1705.88        24.24 o                         
   4   4   5       2549.34       2584.97        32.79 o                         
   6   4   5       3064.25       3213.39        50.75 o                         
   8   4   5       5264.52       5484.67        61.42 o                         
  10   4   5       2685.62       2942.78        61.83 o                         
  12   4   5       3190.06       3314.46        65.56 o                         
  14   4   5        750.32        787.98        34.65 o                         
  16   4   5       1174.85       1100.32        32.15 o                         
 -19   5   5        205.04        189.16        15.09 o                         
 -17   5   5        545.13        549.65        40.61 o                         
 -15   5   5        409.66        439.96        19.59 o                         
 -13   5   5         56.75         72.98         8.37 o                         
 -11   5   5        333.31        328.99        15.45 o                         
  -9   5   5        526.25        550.66        19.98 o                         
  -7   5   5        332.37        318.96        15.18 o                         
  -5   5   5       2664.72       2597.32        52.25 o                         
  -3   5   5       3158.31       3092.86        44.46 o                         
  -1   5   5        102.13         93.82         9.92 o                         
   1   5   5        261.92        259.23         8.88 o                         
   3   5   5        881.58        898.30        16.68 o                         
   5   5   5        354.09        362.24        15.64 o                         
   7   5   5        976.20       1018.90        23.61 o                         
   9   5   5       1059.55       1071.00        22.48 o                         
  11   5   5        180.64        163.23        11.11 o                         
  13   5   5          4.73          4.70         4.13 o                         
  15   5   5        139.97        144.42        11.29 o                         
 -18   6   5        135.42        153.55        11.22 o                         
 -16   6   5        197.61        201.22        25.28 o                         
 -14   6   5        482.24        517.52        41.54 o                         
 -12   6   5         32.28         33.87         5.66 o                         
 -10   6   5        615.11        657.59        47.27 o                         
  -8   6   5        802.27        789.09        23.84 o                         
  -6   6   5       3967.30       4030.86        62.04 o                         
  -4   6   5       2425.71       2398.45        52.45 o                         
  -2   6   5        683.99        636.05        27.50 o                         
   0   6   5        246.96        234.96         9.69 o                         
   2   6   5          0.71          3.25         2.61 o                         
   4   6   5          8.07          7.43         2.88 o                         
   6   6   5         18.98         19.93         3.48 o                         
   8   6   5         11.94         10.46         3.13 o                         
  10   6   5         86.81         94.80         7.89 o                         
  12   6   5        717.75        674.25        22.56 o                         
  14   6   5        148.49        140.78        10.95 o                         
 -17   7   5         99.21         88.10         6.40 o                         
 -15   7   5         32.15         33.20         4.86 o                         
 -13   7   5         86.91        103.56        26.51 o                         
 -11   7   5         27.85         17.13         4.19 o                         
  -9   7   5          3.63          5.31         3.60 o                         
  -7   7   5        615.44        594.00        24.89 o                         
  -5   7   5        130.83        133.82        12.32 o                         
  -3   7   5        306.17        301.55        23.80 o                         
  -1   7   5         59.12         50.08         5.71 o                         
   1   7   5        303.63        312.89        15.38 o                         
   3   7   5        486.91        480.11        15.62 o                         
   5   7   5         32.02         23.87         5.07 o                         
   7   7   5         59.06         76.92         8.46 o                         
   9   7   5        289.73        323.87        15.95 o                         
  11   7   5        107.25         95.30        11.60 o                         
  13   7   5        171.94        166.19         9.24 o                         
 -16   8   5          4.98          6.15         1.76 o                         
 -14   8   5          1.23          3.53         2.42 o                         
 -12   8   5        631.96        673.17        31.03 o                         
 -10   8   5        753.70        772.13        44.73 o                         
  -8   8   5        292.73        299.34        19.05 o                         
  -6   8   5         63.30         69.48         7.47 o                         
  -4   8   5       1967.32       1910.97       162.68 o                         
  -2   8   5         43.50         28.05         6.60 o                         
   0   8   5        306.91        323.77        40.82 o                         
   2   8   5        448.90        418.58        22.17 o                         
   4   8   5         85.68         75.44         9.61 o                         
   6   8   5        421.26        445.61        24.91 o                         
   8   8   5          8.35          8.02         7.14 o                         
  10   8   5        219.16        208.14        13.44 o                         
  12   8   5         16.15         15.30         3.00 o                         
 -15   9   5        335.42        325.29        17.83 o                         
 -13   9   5        249.98        276.95        11.03 o                         
 -11   9   5        559.42        641.41        18.73 o                         
  -9   9   5       1111.84       1025.45        33.31 o                         
  -7   9   5        733.83        694.25        28.56 o                         
  -5   9   5        497.38        508.52        22.36 o                         
  -3   9   5       1156.91       1118.87        87.57 o                         
  -1   9   5        253.79        244.90        25.40 o                         
   1   9   5        371.87        381.07        19.76 o                         
   3   9   5        152.81        128.52        10.95 o                         
   5   9   5          0.21          1.35         3.23 o                         
   7   9   5         27.88         22.92         4.27 o                         
   9   9   5        163.57        147.35        10.62 o                         
  11   9   5          7.14          7.74         2.05 o                         
 -12  10   5         91.92         86.29         7.16 o                         
 -10  10   5         73.70         70.35         9.01 o                         
  -8  10   5        307.38        320.83        16.25 o                         
  -6  10   5         50.63         36.40         7.14 o                         
  -4  10   5        153.10        152.11        10.91 o                         
  -2  10   5         39.91         55.58         6.93 o                         
   0  10   5        219.25        193.60        16.60 o                         
   2  10   5        210.10        198.71        11.96 o                         
   4  10   5        209.42        198.47        10.69 o                         
   6  10   5        336.09        365.14        13.57 o                         
   8  10   5        333.90        289.03        10.88 o                         
  -7  11   5          5.93          8.78         3.00 o                         
  -5  11   5          3.52          2.87         1.94 o                         
  -3  11   5         22.63         24.41         4.90 o                         
  -1  11   5         82.42         81.92        19.04 o                         
   1  11   5        133.08        118.91         7.72 o                         
   3  11   5        176.87        158.15        10.42 o                         
 -20   0   6          4.03          4.53         2.98 o                         
 -18   0   6       1683.42       1650.25        52.60 o                         
 -16   0   6       1611.75       1511.17       101.73 o                         
 -14   0   6       1516.71       1449.89        48.79 o                         
 -12   0   6       2283.99       2256.68        89.11 o                         
 -10   0   6       3132.89       3366.06       108.21 o                         
  -8   0   6        808.71        782.53        47.54 o                         
  -6   0   6        193.15        221.35        18.93 o                         
  -4   0   6        814.22        867.37        29.60 o                         
  -2   0   6       1132.27       1300.32        32.47 o                         
   0   0   6        779.97        867.60        27.49 o                         
   2   0   6         58.84         69.10         5.96 o                         
   4   0   6        774.82        833.66        24.26 o                         
   6   0   6         13.31         17.31         4.74 o                         
   8   0   6        347.99        355.22        27.65 o                         
  10   0   6       2988.22       3014.58        74.51 o                         
  12   0   6        629.99        608.29        52.51 o                         
  14   0   6        629.95        721.38        44.28 o                         
  16   0   6       1476.56       1255.56        47.00 o                         
 -21   1   6         45.80         40.73         7.29 o                         
 -19   1   6        352.49        356.20        13.39 o                         
 -17   1   6        642.06        607.28        17.25 o                         
 -15   1   6        457.31        425.53        17.85 o                         
 -13   1   6        437.85        408.26        20.61 o                         
 -11   1   6       2842.91       2739.79        56.56 o                         
  -9   1   6        525.67        507.74        23.81 o                         
  -7   1   6        771.73        806.70        24.66 o                         
  -5   1   6        122.52        124.36         7.29 o                         
  -3   1   6       1109.38       1142.44        33.13 o                         
  -1   1   6       1154.42       1291.85        24.65 o                         
   1   1   6        105.45        112.01         5.61 o                         
   3   1   6        951.00        982.55        22.61 o                         
   5   1   6        772.30        793.38        16.87 o                         
   7   1   6         54.91         63.26         4.97 o                         
   9   1   6        749.80        792.88        20.41 o                         
  11   1   6        481.75        469.41        17.71 o                         
  13   1   6        428.20        409.65        29.52 o                         
  15   1   6        368.62        345.83        38.38 o                         
 -20   2   6         55.78         54.48         5.35 o                         
 -18   2   6        176.75        173.12        11.52 o                         
 -16   2   6        157.29        162.48        12.94 o                         
 -14   2   6          1.40          1.30         3.36 o                         
 -12   2   6         13.82         14.92         4.74 o                         
 -10   2   6        658.73        650.32        24.80 o                         
  -8   2   6         88.39         87.26         9.13 o                         
  -6   2   6        120.14        114.16         8.10 o                         
  -4   2   6       1417.90       1455.06        29.56 o                         
  -2   2   6       1095.57       1155.81        25.62 o                         
   0   2   6       2319.53       2342.57        28.69 o                         
   2   2   6       2466.93       2542.60        50.06 o                         
   4   2   6       4262.46       4417.56        53.52 o                         
   6   2   6        898.50        982.45        20.14 o                         
   8   2   6         16.05         14.22         2.99 o                         
  10   2   6       1142.81       1215.15        32.74 o                         
  12   2   6          4.87          7.08         3.47 o                         
  14   2   6         78.29         68.92         7.95 o                         
 -19   3   6         55.15         47.94         5.12 o                         
 -17   3   6        259.48        238.34        11.08 o                         
 -15   3   6        139.40        143.99        13.54 o                         
 -13   3   6         16.86         18.06         4.56 o                         
 -11   3   6         14.25         13.10         4.46 o                         
  -9   3   6          4.57          8.17         3.36 o                         
  -7   3   6        866.67        807.15        19.58 o                         
  -5   3   6         45.94         38.04         4.77 o                         
  -3   3   6         18.59         25.34         4.10 o                         
  -1   3   6       1609.72       1639.23        40.41 o                         
   1   3   6       1214.94       1258.20        22.14 o                         
   3   3   6       1619.80       1656.50        24.80 o                         
   5   3   6        597.67        650.57        16.14 o                         
   7   3   6        688.85        755.36        17.33 o                         
   9   3   6        401.58        412.58        14.89 o                         
  11   3   6         47.38         46.40         4.45 o                         
  13   3   6        325.05        314.84        14.60 o                         
  15   3   6         71.57         61.73         6.20 o                         
 -18   4   6          0.05          0.08         2.36 o                         
 -16   4   6         22.54         24.81         5.00 o                         
 -14   4   6         98.97         92.48         7.82 o                         
 -12   4   6         33.31         23.87         4.69 o                         
 -10   4   6        313.75        307.27        13.45 o                         
  -8   4   6        174.52        183.94         9.39 o                         
  -6   4   6       1156.49       1053.10        25.22 o                         
  -4   4   6         76.29         81.47         6.87 o                         
  -2   4   6        639.61        610.65        18.72 o                         
   0   4   6         29.52         20.37         3.35 o                         
   2   4   6        170.39        160.41         7.30 o                         
   4   4   6         18.75         25.29         3.45 o                         
   6   4   6        294.00        307.66        10.82 o                         
   8   4   6        655.75        697.66        15.97 o                         
  10   4   6        120.99        119.46         7.63 o                         
  12   4   6         35.74         32.11         4.16 o                         
  14   4   6         16.51         18.12         4.02 o                         
 -17   5   6          0.66          1.89         2.30 o                         
 -15   5   6          0.22         -1.03         2.51 o                         
 -13   5   6         30.05         26.98         4.78 o                         
 -11   5   6         99.41         89.30         7.28 o                         
  -9   5   6         39.16         38.35         6.28 o                         
  -7   5   6       1103.02       1083.61        28.78 o                         
  -5   5   6        337.41        354.96        14.68 o                         
  -3   5   6       1491.07       1514.62        40.25 o                         
  -1   5   6       2221.31       2170.87        34.05 o                         
   1   5   6       1960.48       1981.98        29.03 o                         
   3   5   6        217.97        234.82         8.85 o                         
   5   5   6       1893.56       1935.76        28.59 o                         
   7   5   6       1396.01       1495.01        25.49 o                         
   9   5   6        989.87       1036.10        25.18 o                         
  11   5   6         17.45         23.61         4.54 o                         
  13   5   6         35.40         38.54         5.54 o                         
 -16   6   6         11.50         17.13         4.53 o                         
 -14   6   6        699.42        663.19        21.66 o                         
 -12   6   6        287.81        279.97        13.37 o                         
 -10   6   6          0.77          3.05         2.76 o                         
  -8   6   6        412.11        439.34        17.01 o                         
  -6   6   6       3163.97       3197.98        63.09 o                         
  -4   6   6          3.50          6.24         4.11 o                         
  -2   6   6        966.80        947.29        20.10 o                         
   0   6   6       1308.17       1267.24        27.32 o                         
   2   6   6        351.11        355.99        12.60 o                         
   4   6   6        145.69        168.31        11.80 o                         
   6   6   6       1102.19       1138.11        49.18 o                         
   8   6   6        604.73        640.83        18.60 o                         
  10   6   6        109.57        107.00         8.47 o                         
  12   6   6        103.28         94.33         7.08 o                         
 -15   7   6        307.42        330.80        11.64 o                         
 -13   7   6       1137.25       1077.89        27.32 o                         
 -11   7   6        549.28        519.60        19.43 o                         
  -9   7   6        570.96        596.37        19.86 o                         
  -7   7   6        707.08        679.71        22.00 o                         
  -5   7   6        375.13        372.25        17.25 o                         
  -3   7   6          1.27          2.18         2.39 o                         
  -1   7   6         18.57         17.03         3.20 o                         
   1   7   6        121.90        115.21         8.67 o                         
   3   7   6         38.87         29.08         4.44 o                         
   5   7   6        148.29        127.14         8.55 o                         
   7   7   6         13.92         16.39         3.95 o                         
   9   7   6        448.53        456.14        19.70 o                         
  11   7   6         76.90         92.49         7.57 o                         
 -14   8   6        170.64        192.93         9.69 o                         
 -12   8   6        537.80        548.29        39.19 o                         
 -10   8   6        173.89        191.27        12.60 o                         
  -8   8   6        452.40        441.49        17.94 o                         
  -6   8   6        342.89        340.44        10.54 o                         
  -4   8   6        135.79        117.13         7.17 o                         
  -2   8   6         92.32         83.33         7.52 o                         
   0   8   6         32.29         27.96         4.49 o                         
   2   8   6         62.75         50.29         4.96 o                         
   4   8   6          0.11          2.35         2.19 o                         
   6   8   6         28.29         17.98         3.68 o                         
   8   8   6        127.79        121.74        12.63 o                         
 -11   9   6          0.26          0.50         1.29 o                         
  -9   9   6         88.46         75.70         5.35 o                         
  -7   9   6          2.79          5.01         2.46 o                         
  -5   9   6        113.33        113.09         7.75 o                         
  -3   9   6        116.17        115.48         8.03 o                         
  -1   9   6         96.12         85.76         8.04 o                         
   1   9   6        397.68        346.51        15.01 o                         
   3   9   6        572.54        500.80        20.92 o                         
   5   9   6        246.37        233.60        15.38 o                         
   7   9   6         13.54         14.22         4.16 o                         
  -6  10   6          7.78          7.34         2.22 o                         
  -4  10   6        120.28        109.21         7.19 o                         
  -2  10   6         79.46         68.14         5.83 o                         
   0  10   6        467.27        412.07        16.99 o                         
   2  10   6        261.53        216.01        11.64 o                         
 -17   1   7         50.50         48.39         3.97 o                         
 -15   1   7          9.08          8.63         3.17 o                         
 -13   1   7         46.09         44.36         5.29 o                         
 -11   1   7         31.32         38.07         7.21 o                         
  -9   1   7        103.48        114.25        10.33 o                         
  -7   1   7          0.88          2.88         2.52 o                         
  -5   1   7          6.90          3.46         2.89 o                         
  -3   1   7        394.30        446.60        19.87 o                         
  -1   1   7          0.11         -0.11         3.36 o                         
   1   1   7         78.81         93.78         9.10 o                         
   3   1   7        199.96        210.47        11.13 o                         
   5   1   7        193.09        204.43         9.56 o                         
   7   1   7       2109.42       2285.14        52.81 o                         
   9   1   7        164.53        186.73        10.26 o                         
  11   1   7        411.21        423.51        13.38 o                         
 -18   2   7        212.77        206.60        16.63 o                         
 -16   2   7        177.54        166.61         9.84 o                         
 -14   2   7         67.57         82.10         9.85 o                         
 -12   2   7          5.63          4.34         2.47 o                         
 -10   2   7         66.33         56.34         7.36 o                         
  -8   2   7        236.72        246.53        41.06 o                         
  -6   2   7        129.06        125.57         8.18 o                         
  -4   2   7        168.28        179.04        10.83 o                         
  -2   2   7        103.53        121.34        10.37 o                         
   0   2   7        542.83        562.88        26.69 o                         
   2   2   7        634.38        688.03        18.16 o                         
   4   2   7        270.99        315.16        11.93 o                         
   6   2   7        825.09        918.44        29.78 o                         
   8   2   7        891.76       1020.65        35.37 o                         
  10   2   7        305.67        331.70        24.38 o                         
  12   2   7        530.52        540.53        18.93 o                         
 -17   3   7        212.30        197.35        23.32 o                         
 -15   3   7        177.71        165.41        11.06 o                         
 -13   3   7        313.63        300.89        14.28 o                         
 -11   3   7        321.22        328.55        13.75 o                         
  -9   3   7       1782.25       1881.84        63.47 o                         
  -7   3   7        357.22        405.51        22.57 o                         
  -5   3   7       2536.05       2641.54        45.83 o                         
  -3   3   7       1025.65       1054.18        41.34 o                         
  -1   3   7        760.98        741.53        19.54 o                         
   1   3   7        393.14        407.65        14.22 o                         
   3   3   7        648.37        671.94        17.84 o                         
   5   3   7        146.86        165.33         7.91 o                         
   7   3   7        385.58        402.46        14.22 o                         
   9   3   7         24.73         20.90         4.54 o                         
  11   3   7         44.07         33.62         6.81 o                         
 -16   4   7        606.26        593.77        20.08 o                         
 -14   4   7        219.69        229.75        12.84 o                         
 -12   4   7        349.23        339.18        19.04 o                         
 -10   4   7       1025.60       1068.84        50.22 o                         
  -8   4   7       1250.98       1377.35        47.61 o                         
  -6   4   7       1015.93       1003.32        21.06 o                         
  -4   4   7       2008.72       1991.52        46.58 o                         
  -2   4   7       1389.85       1389.37        27.63 o                         
   0   4   7        429.26        459.18        15.14 o                         
   2   4   7        545.54        559.52        13.89 o                         
   4   4   7         60.47         78.58         6.27 o                         
   6   4   7         41.36         47.86         4.55 o                         
   8   4   7         36.68         37.77         5.02 o                         
  10   4   7          0.10          0.60         2.26 o                         
 -15   5   7        434.03        402.86        13.27 o                         
 -13   5   7         85.68         90.31         6.93 o                         
 -11   5   7         94.27        102.48        10.43 o                         
  -9   5   7        236.12        181.46        14.48 o                         
  -7   5   7          5.23         18.08         4.41 o                         
  -5   5   7        258.22        264.56        11.24 o                         
  -3   5   7        585.57        594.89        17.40 o                         
  -1   5   7        249.56        236.24        10.84 o                         
   1   5   7         30.28         35.53         4.45 o                         
   3   5   7        107.78        122.26         8.29 o                         
   5   5   7        106.96        119.17         7.66 o                         
   7   5   7        263.58        302.15        13.21 o                         
   9   5   7        328.93        307.18        20.67 o                         
 -14   6   7         87.55         72.00         5.46 o                         
 -12   6   7          6.08          6.87         3.04 o                         
 -10   6   7         21.42         14.26         3.52 o                         
  -8   6   7        242.37        189.82        14.27 o                         
  -6   6   7        187.41        187.78         7.73 o                         
  -4   6   7         55.11         50.03         4.99 o                         
  -2   6   7          7.92         11.08         3.16 o                         
   0   6   7          1.94          2.96         2.31 o                         
   2   6   7          7.72          9.53         2.86 o                         
   4   6   7         66.04         74.26         5.92 o                         
   6   6   7        326.06        352.73        13.66 o                         
   8   6   7        504.49        458.11        58.86 o                         
 -11   7   7         50.26         45.00         2.94 o                         
  -9   7   7        446.51        404.66        10.29 o                         
  -7   7   7         30.17         24.25         2.68 o                         
  -5   7   7         60.60         54.14         4.25 o                         
  -3   7   7          2.70          4.40         2.15 o                         
  -1   7   7          5.73          5.13         2.40 o                         
   1   7   7          2.15          1.80         2.37 o                         
   3   7   7        107.94         97.52         8.30 o                         
   5   7   7          0.32          1.59         1.87 o                         
  -8   8   7          0.66          0.10         1.49 o                         
  -6   8   7        202.66        180.18         7.12 o                         
  -4   8   7          1.60          1.26         1.61 o                         
  -2   8   7         33.71         34.78         3.99 o                         
   0   8   7          1.57          1.19         1.56 o                         
   2   8   7         95.77         89.35         6.81 o                         
 -14   0   8         12.10         11.29         2.95 o                         
 -12   0   8        423.88        332.74        54.68 o                         
 -10   0   8         89.21        104.96        14.34 o                         
  -8   0   8        194.44        199.67        20.61 o                         
  -6   0   8        111.78        133.44        17.35 o                         
  -4   0   8        114.28        134.38        11.95 o                         
  -2   0   8       1931.12       1973.80        69.23 o                         
   0   0   8        938.67       1006.60        45.85 o                         
   2   0   8       1441.74       1530.06        55.25 o                         
   4   0   8       1574.91       1598.32        53.02 o                         
   6   0   8        323.70        312.52        20.18 o                         
   8   0   8        474.19        502.07        23.20 o                         
 -13   1   8         95.29         91.53         6.32 o                         
 -11   1   8        421.54        335.68        28.14 o                         
  -9   1   8        251.33        267.94        16.33 o                         
  -7   1   8         89.57         91.26         6.78 o                         
  -5   1   8         89.54         81.82         6.67 o                         
  -3   1   8        599.57        688.69        36.72 o                         
  -1   1   8        252.18        272.24        16.59 o                         
   1   1   8        447.46        433.17        20.04 o                         
   3   1   8        801.68        891.76        51.18 o                         
   5   1   8        835.11        879.86        25.73 o                         
   7   1   8        113.62        103.50         7.82 o                         
 -14   2   8        111.84         94.81         6.41 o                         
 -12   2   8        711.36        617.43        38.34 o                         
 -10   2   8        196.62        212.43        24.22 o                         
  -8   2   8        266.15        258.47        43.11 o                         
  -6   2   8         85.49         75.23         7.30 o                         
  -4   2   8          4.91          4.67         3.22 o                         
  -2   2   8          0.69          3.97         2.75 o                         
   0   2   8         12.03          7.15         2.90 o                         
   2   2   8         17.18         14.47         3.40 o                         
   4   2   8          0.47         -0.82         2.08 o                         
   6   2   8          9.65         10.91         3.13 o                         
   8   2   8          1.53          1.45         2.71 o                         
 -13   3   8         82.93         69.56         5.04 o                         
 -11   3   8        251.50        171.02        27.50 o                         
  -9   3   8         40.10         53.38        10.97 o                         
  -7   3   8          1.11          2.16         2.36 o                         
  -5   3   8        133.14        126.13        11.48 o                         
  -3   3   8        176.96        188.17        13.83 o                         
  -1   3   8        199.73        219.89        19.73 o                         
   1   3   8         30.60         32.39         4.86 o                         
   3   3   8          4.54          4.58         2.34 o                         
   5   3   8         86.12         86.08         7.64 o                         
   7   3   8         42.46         52.12         7.77 o                         
 -12   4   8          8.14          5.00         2.42 o                         
 -10   4   8         57.98         41.00         4.23 o                         
  -8   4   8         43.56         48.05         5.52 o                         
  -6   4   8         35.94         38.47         5.12 o                         
  -4   4   8         12.93         13.24         3.10 o                         
  -2   4   8        108.39        103.12         6.77 o                         
   0   4   8         41.57         48.63         4.66 o                         
   2   4   8        274.72        275.29        13.37 o                         
   4   4   8          2.04          0.94         1.79 o                         
  -9   5   8         31.72         24.65         3.04 o                         
  -7   5   8        696.09        616.30        15.74 o                         
  -5   5   8         12.96          9.25         2.90 o                         
  -3   5   8          8.19          8.99         3.51 o                         
  -1   5   8          8.24          7.45         2.55 o                         
   1   5   8          1.63          2.29         2.01 o                         
   3   5   8        171.72        170.14         7.89 o                         
  -8   6   8        101.33         89.53         9.40 o                         
  -6   6   8        124.85        128.78         7.04 o                         
  -4   6   8         80.94         63.98         5.14 o                         
  -2   6   8         45.39         39.30         4.08 o                         
   0   6   8        265.18        251.62        10.46 o                         
  -5   1   9        664.06        683.99        21.66 o                         
  -3   1   9        110.20        124.95         9.22 o                         
  -1   1   9         73.28         68.18         6.58 o                         
  -4   2   9        462.22        501.81        36.27 o                         
                                                                                
